# Supplementary material for: Cystatin F Ensures Eosinophil Survival by Regulating Granule Biogenesis
Source: Immunity. 2016 Apr 19;44(4):795–806. doi: 10.1016/j.immuni.2016.03.003 (PMC4846977; doi:10.1016/j.immuni.2016.03.003)
Supplement: Document S2. Table S1 [file mmc2.xls]

## Sheet: All proteins (sorted intensity)
	Protein Names	Uniprot	LFQ Intensity WT1	LFQ Intensity WT2	LFQ Intensity WT3		Mean LFQ intensity WT
1	Eosinophil peroxidase;Eosinophil peroxidase heavy chain;Eosinophil peroxidase light chain	B2KGP8;P49290	4399700000	7413700000	7912600000		6.57533e+09
2	Bone marrow proteoglycan;Eosinophil granule major basic protein;Proteoglycan 2;Proteoglycan 2, bone marrow;Putative uncharacterized protein	Q61878;Q545D8	2854700000	5317800000	3601900000		3924800000
3	Ear6 protein;Eosinophil-associated ribonuclease 6;Eosinophil-associated ribonuclease 7;Ribonuclease 7	Q923L7;Q9R126	2787900000	4060600000	4060600000		3.63637e+09
4	Histone H4	B2RTM0;P62806;Q61667	2834700000	4870800000	1890700000		3.19873e+09
5	Cellular myosin heavy chain, type A;Myosin heavy chain 9;Myosin heavy chain, non-muscle IIa;Myosin-9;Non-muscle myosin heavy chain A;Non-muscle myosin heavy chain IIa;Putative uncharacterized protein	Q8VDD5;Q3UFT0	2259800000	3565700000	3119000000		2981500000
6	Putative uncharacterized protein	Q3UBP6;Q3UBQ4	2483100000	2900200000	2478500000		2620600000
7	Prosaposin, isoform CRA_a;Psap protein;Putative uncharacterized protein;Prosaposin;Sulfated glycoprotein 1;Prosaposin, isoform CRA_e	Q8BFQ1;Q3TWL8;Q3TXP9;Q3U825;Q3U897;Q3U8C4;Q3U5W2;Q3TXJ0;E9PZ00;Q61207;Q3UFE8;B2RUD7;Q3TID4;Q3TIT5;Q3TKB2;Q3TWE9;Q3TWF9;Q3UAS4;Q3TWM9;Q3TKK3;Q3UE29	2540700000	1237800000	2858000000		2.21217e+09
8	Histone H2A;H2a-614;H2a-615;Histone H2A type 2-A;Histone H2A.2;H2a-613B;Histone H2A type 2-C	Q64426;B2RWH3;Q6GSS7;F8WIX8;Q64523;Q149V4	2607400000	2947100000	592570000		2.04902e+09
9	Histone H2B type 1-P;Histone H2B;H2B 291A;Histone H2B type 1-F/J/L;h2B-143;Histone H2B type 1-B;Histone H2B type 1-K;Hist2h2bb protein	Q8CGP2-2;Q8CGP2;Q921L4;Q8CBB6;B2RVD5;P10853;Q64475;Q8CGP1;A0JLV3;G3X9D5;Q8VEE3	2193600000	2350900000	698990000		1747830000
10	Eosinophil cationic protein 2;Eosinophil secondary granule ribonuclease 2;Ribonuclease 3-2;Eosinophil-associated ribonuclease 13	P97425;Q91ZQ7	1345500000	1773800000	1954500000		1.69127e+09
11	Histone H3;Histone H3.2	B9EI85;P84228;A1L0U3;F8WI35	1643600000	2122300000	836410000		1.5341e+09
12	Lysosomal acid alpha-mannosidase;Lysosomal alpha-mannosidase;Mannosidase alpha class 2B member 1;Mannosidase alpha-B;Putative uncharacterized protein	O09159;Q3TBM1	1076100000	1853300000	1439800000		1456400000
13	ATP synthase subunit beta, mitochondrial	P56480	1095400000	1248200000	1377700000		1.24043e+09
14	Putative uncharacterized protein;Cathepsin S;Ctss protein	Q3UD32;Q8BSZ5;O70370;Q3UBR4;Q3U5K1;Q99M14	1017800000	542680000	2014400000		1.19163e+09
15	H1 VAR.1;H1c;Histone H1.2;Histone 1, H1c;Histone cluster 1, H1c;MCG17001;Putative uncharacterized protein	P15864;Q5SZA3	1280000000	1739200000	438190000		1.15246e+09
16	AHD-M1;Aldehyde dehydrogenase, mitochondrial;ALDH class 2;ALDH-E2;ALDHI;Aldehyde dehydrogenase 2, mitochondrial, isoform CRA_b;Putative uncharacterized protein	P47738;Q544B1;Q3U9J7;Q3TVM2;Q3UJW1;Q3U6I3	1056000000	1137500000	1021000000		1071500000
17	Actin, cytoplasmic 2;Actin, cytoplasmic 2, N-terminally processed;Gamma-actin;Actin, gamma, cytoplasmic 1;MCG2117;Putative uncharacterized protein;Gamma actin-like protein	P63260;Q4KL81;Q3TSB7;E9Q607;Q9QZ83;B1ATY0;Q3UD81	924800000	1159100000	899040000		9.94313e+08
18	MCG19655;Peroxiredoxin 1;Macrophage 23 kDa stress protein;Osteoblast-specific factor 3;Peroxiredoxin-1;Thioredoxin peroxidase 2;Thioredoxin-dependent peroxide reductase 2;Putative uncharacterized protein	B1AXW7;P35700;B1AXW6;B1AXW5;Q3U9J9;B1AXW4	961480000	619620000	1343500000		9.74867e+08
19	Membrane-organizing extension spike protein;Moesin;Putative uncharacterized protein;Msn protein	P26041;Q3TZQ2;Q05DU4	881840000	1181100000	854860000		972600000
20	ATP synthase subunit alpha, mitochondrial;ATP synthase, H+ transporting, mitochondrial F1 complex, alpha subunit, isoform 1, isoform CRA_e;Putative uncharacterized protein Atp5a1	Q03265;D3Z6F5	862920000	1066800000	915150000		948290000
21	Putative uncharacterized protein;CD11 antigen-like family member B;Cell surface glycoprotein MAC-1 subunit alpha;CR-3 alpha chain;Integrin alpha-M;Leukocyte adhesion receptor MO1	E9Q604;G5E8F1;Q3U1U4;E9Q5K8;Q3U3F0;Q3U4I5;F6YBY4;Q3TBT0;P05555;Q3U1W4;P05555-2;Q3UJ88	649470000	1284500000	906000000		9.46657e+08
22	Putative uncharacterized protein;Cathepsin D;Cathepsin D, isoform CRA_a;Ctsd protein	Q8C243;P18242;Q3TWD0;Q3TWR6;Q3UCD9;Q3U7P0;Q3TJN3;Q3U8W5;Q3TXL5;Q3U651;Q3UCW4;Q3U7I9;Q3UC89;Q3UAQ1;Q3TIR0;Q3TWL1;F6Y6L6;F8WIR1;Q8VCK2	929370000	703950000	1147400000		9.26907e+08
23	Chitinase-3-like protein 3;ECF-L;Eosinophil chemotactic cytokine;Secreted protein Ym1;Putative uncharacterized protein;Chitinase-related protein MCRP	O35744;Q3U462;Q3UV87;Q61201	1313800000	617990000	803850000		911880000
24	Putative uncharacterized protein;Anxa6 protein	F8WIT2;Q3TUI1;Q99JX6;Q3V2Z4	759280000	988310000	912130000		8.86573e+08
25	Cell surface adhesion glycoproteins LFA-1/CR3/p150,95 subunit beta;Complement receptor C3 subunit beta;Integrin beta-2;Integrin beta	P11835;Q542I8	670200000	1238800000	715640000		874880000
26	Cathepsin B;Cathepsin B heavy chain;Cathepsin B light chain;Cathepsin B1;Putative uncharacterized protein	P10605;Q3TVS6;Q3TC17;Q6LAF6	695580000	418840000	1502300000		872240000
27	Eosinophil cationic protein 1;Eosinophil secondary granule ribonuclease 1;Ribonuclease 3-1;Eosinophil-associated ribonuclease 1;Eosinophil-associated, ribonuclease A family, member 1;Ribonuclease 8	P97426;Q53ZF0;Q9R125	482700000	671370000	1356700000		8.36923e+08
28	Malate dehydrogenase, mitochondrial	P08249	723420000	1002300000	774740000		8.33487e+08
29	Ferritin;Ferritin L subunit 1;Ferritin light chain 1;Ferritin L subunit 2;Ferritin light chain 2;Ferritin subunit LG	Q9CPX4;Q3UCL5;P29391;Q3TJJ6;Q3UL79;Q3ULW5;Q9CZE7;P49945;Q3THE6	778090000	880500000	716630000		791740000
30	Annexin A2;Annexin II;Annexin-2;Calpactin I heavy chain;Calpactin-1 heavy chain;Chromobindin-8;Lipocortin II;p36;Placental anticoagulant protein IV;Protein I;Annexin A2, isoform CRA_a;Putative uncharacterized protein;Anxa2 protein	P07356;Q542G9;Q3UCD3;Q9CZI7;B0V2N5;Q99KH3;B0V2N7;B0V2N8	730290000	565010000	806950000		700750000
31	1,4-beta-N-acetylmuramidase C;Lysozyme C type M;Lysozyme C-2	P08905	934420000	426390000	730950000		6.97253e+08
32	Heat shock 70kD protein 5 (Glucose-regulated protein);Heat shock 70kD protein 5 (Glucose-regulated protein), isoform CRA_a;78 kDa glucose-regulated protein;Heat shock 70 kDa protein 5;Immunoglobulin heavy chain-binding protein;Putative uncharacterized protein	A2AUF6;P20029;Q9DC41;Q3U9G2;Q3TI47;Q3TKF8;Q3TWF2;Q3U6V3;Q3U7T8;Q3UEM8	845800000	490730000	650860000		6.62463e+08
33	Outer mitochondrial membrane protein porin 2;Voltage-dependent anion-selective channel protein 2;Voltage-dependent anion-selective channel protein 6;Putative uncharacterized protein Vdac2	Q60930;G3UX26;D3YZT5	686410000	574230000	657360000		6.39333e+08
34	Adenylate cyclase-inhibiting G alpha protein;Guanine nucleotide-binding protein G(i) subunit alpha-2	P08752	583720000	715070000	612740000		6.37177e+08
35	Putative uncharacterized protein;Granulin;Acrogranin;Granulin-1;Granulin-2;Granulin-3;Granulin-4;Granulin-5;Granulin-6;Granulin-7;Granulins;PC cell-derived growth factor;Proepithelin;Granulin, isoform CRA_e	Q9D2V3;Q3UAJ3;Q3UD85;Q3U9N4;Q3U9K2;P28798;Q544Y8;Q3TW77;Q3U5Q6;Q3U8W3;Q3TVQ3;Q3TWT4;Q3TX66;Q3UC19;Q3UDD6	740210000	477150000	689680000		635680000
36	DC-HIL;Dendritic cell-associated transmembrane protein;Transmembrane glycoprotein NMB;Putative uncharacterized protein	Q99P91;Q3TBB0;Q3TXG7;Q3TAV1;Q3TWC7;Q8BVA0;Q3UE75	631020000	380070000	888730000		6.33273e+08
37	Annexin A1;Annexin I;Annexin-1;Calpactin II;Calpactin-2;Chromobindin-9;Lipocortin I;p35;Phospholipase A2 inhibitory protein;Anxa1 protein;Putative uncharacterized protein	B7STB7;P10107;Q4FJV4;Q3U5N9;Q4FK88;E9QA30;Q3US43	496980000	626540000	762690000		6.28737e+08
38	Outer mitochondrial membrane protein porin 1;Plasmalemmal porin;Voltage-dependent anion-selective channel protein 1;Voltage-dependent anion-selective channel protein 5;Putative uncharacterized protein	Q60932;Q60932-2;Q3THL7;Q3TIG8;Q3U6K8;F2Z471	665570000	564040000	635870000		6.21827e+08
39	Lysosomal membrane glycoprotein 1, isoform CRA_a;Putative uncharacterized protein;120 kDa lysosomal membrane glycoprotein;CD107 antigen-like family member A;LGP-120;Lysosomal membrane glycoprotein A;Lysosome-associated membrane glycoprotein 1;P2B;Lysosomal membrane glycoprotein 1, isoform CRA_c;LAMP-1;Lamp1 protein	Q9DC13;P11438;Q3TA96;Q8VH34;Q3TX84;Q922T9	654230000	424490000	574070000		550930000
40	Pyruvate kinase isozymes M1/M2;Pyruvate kinase muscle isozyme	P52480	485310000	590670000	536450000		5.37477e+08
41	35 kDa lectin;Carbohydrate-binding protein 35;Galactose-specific lectin 3;Galectin-3;IgE-binding protein;L-34 galactoside-binding lectin;Laminin-binding protein;Lectin L-29;Mac-2 antigen;Lectin, galactose binding, soluble 3;Lectin, galactose binding, soluble 3, isoform CRA_a;Lectin, galactose binding, soluble 3, isoform CRA_d;Putative uncharacterized protein;Beta-galactoside-binding lectin (L-34)	P16110;Q8C253;Q3V471;F6TS28;Q61357	372740000	349560000	871260000		5.31187e+08
42	Fructose-bisphosphate aldolase;Aldolase 1;Fructose-bisphosphate aldolase A;Muscle-type aldolase;Putative uncharacterized protein Aldoa	A6ZI44;P05064;Q5FWB7;Q6NY00;A6ZI46;Q9CPQ9;D3YWI1;D3YV98	382770000	640390000	513760000		5.12307e+08
43	Calreticulin;Calregulin;CRP55;Endoplasmic reticulum resident protein 60;HACBP;Putative uncharacterized protein	B2MWM9;P14211;Q3TVD2;Q3UWP8	613300000	450880000	472160000		5.12113e+08
44	Glucuronidase, beta;Glucuronidase, beta, isoform CRA_a;Putative uncharacterized protein;Beta-glucuronidase	Q6IR10;Q3TW82;P12265	474910000	327620000	724410000		508980000
45	Elongation factor 1-alpha 1;Elongation factor Tu;Eukaryotic elongation factor 1 A-1;Elongation factor 1-alpha;Putative uncharacterized protein Eef1a1	P10126;Q58E64;Q3UA81;Q3TII3;Q3UZQ3;D3YZ68	449000000	442010000	559880000		483630000
46	Cofilin, non-muscle isoform;Cofilin-1;Cofilin 1, non-muscle;Putative uncharacterized protein	F8WGL3;P18760;Q544Y7;E9Q1T2;Q9CX22	374950000	584300000	473190000		477480000
47	17 kDa myosin light chain;Myosin light chain 3;Myosin light chain alkali 3;Myosin light polypeptide 6;Smooth muscle and nonmuscle myosin light chain alkali 6;MCG140959, isoform CRA_a;Myl6 protein;Myosin, light polypeptide 6, alkali, smooth muscle and non-muscle;Putative uncharacterized protein	Q60605-2;Q60605;Q642K0;E9QLM0	391800000	537390000	494060000		4.74417e+08
48	94 kDa glucose-regulated protein;Endoplasmic reticulum resident protein 99;Endoplasmin;Heat shock protein 90 kDa beta member 1;Polymorphic tumor rejection antigen 1;Tumor rejection antigen gp96;Heat shock protein 90kDa beta (Grp94), member 1;Putative uncharacterized protein;Heat shock protein 90, beta (Grp94), member 1	P08113;Q3UAD6;Q3UBU0;Q91V38;Q8CCY5;Q3TUD6;F7C312	459110000	381600000	387620000		4.09443e+08
49	58 kDa glucose-regulated protein;58 kDa microsomal protein;Disulfide isomerase ER-60;Endoplasmic reticulum resident protein 57;Endoplasmic reticulum resident protein 60;Protein disulfide-isomerase A3	P27773	495510000	346390000	385940000		409280000
50	Glutamate dehydrogenase 1, mitochondrial;Putative uncharacterized protein	P26443;Q3TSQ7	377590000	393100000	438780000		4.03157e+08
51	Cellular thyroid hormone-binding protein;Endoplasmic reticulum resident protein 59;p55;Prolyl 4-hydroxylase subunit beta;Protein disulfide-isomerase;Putative uncharacterized protein	P09103;Q3TF72;Q3THC3;Q3TWE3;Q3URP6;Q3UA23;Q3UBY9;Q3UJA8;Q3TGS0;Q3TIM0;Q3UDR2;Q3U738;Q3TT76	495020000	358790000	331400000		395070000
52	Adenine nucleotide translocator 2;ADP,ATP carrier protein 2;ADP/ATP translocase 2;Solute carrier family 25 member 5;MCG11560;Putative uncharacterized protein;Solute carrier family 25, member 5	P51881;Q545A2	312970000	360370000	421860000		3.65067e+08
53	Leukocyte common antigen;Lymphocyte antigen 5;Receptor-type tyrosine-protein phosphatase C;T200;Putative uncharacterized protein;Leucocyte common antigen (L-CA)	P06800;P06800-2;P06800-3;F8WGC7;Q3U382;F8WHG6;Q64730;Q8C6Q7	269910000	527900000	268840000		355550000
54	Cerebroside sulfate activator protein;Ganglioside GM2 activator;GM2-AP;Shingolipid activator protein 3;GM2 ganglioside activator protein;Gm2a protein;Putative uncharacterized protein	Q60648;Q5F1Z8	203850000	422530000	413230000		3.46537e+08
55		E9Q616	271220000	341000000	426540000		3.46253e+08
56	Guanine nucleotide-binding protein G(I)/G(S)/G(T) subunit beta-1;Transducin beta chain 1;Beta1 subnuit of GTP-binding protein;Beta1 subunit of GTP-binding protein;Guanine nucleotide binding protein, beta 1;Guanine nucleotide binding protein, beta 1, isoform CRA_b;Putative uncharacterized protein	P62874;Q3TQ70;Q3U1B1	363510000	325320000	299140000		3.29323e+08
57	Glyceraldehyde-3-phosphate dehydrogenase;Putative uncharacterized protein Gm10291;Putative uncharacterized protein Gm7293	D2KHZ9;E9PX42;P16858;E9Q9E5;E9Q1S8;E9Q5U3;E9PX72;E9PXL6;F6ZQM8;E9QAC7;F8WJL5;E9PZL2;E9Q0E3;D3YUV0;D3YYI5;E9PZH9	239020000	320210000	422980000		3.27403e+08
58	Beta-actin-like protein 2;Kappa-actin	Q8BFZ3	3822100	600690000	356520000		3.20344e+08
59	65 kDa macrophage protein;L-plastin;Lymphocyte cytosolic protein 1;Plastin-2;pp65;Putative uncharacterized protein	Q61233;Q3U9M7;Q3U6N7;Q3U6Z1;Q3TJX0	192000000	354680000	366210000		3.04297e+08
60	Beta-hexosaminidase subunit alpha;Beta-N-acetylhexosaminidase subunit alpha;N-acetyl-beta-glucosaminidase subunit alpha;Putative uncharacterized protein	P29416;Q3TW10;Q3TXV7;Q8BNS6;Q3THQ0;Q3TKF6;Q3TVI2;Q3U936;Q3UCP6;E9PW67	303410000	177990000	428380000		303260000
61	Aconitate hydratase, mitochondrial;Citrate hydro-lyase	Q99KI0	259680000	308260000	340740000		3.02893e+08
62	Coronin-1A;Coronin-like protein A;Coronin-like protein p57;Tryptophan aspartate-containing coat protein;Putative uncharacterized protein	O89053;Q3U232;Q3U1N0;Q3T9L1;Q3U9K3;G3UYK8	267540000	421400000	197440000		295460000
63	Putative uncharacterized protein;Epididymal secretory protein E1;Niemann Pick type C2 protein homolog	Q3U3C2;Q3U8F7;Q9Z0J0;Q3TXQ4	280580000	174210000	424700000		2.93163e+08
64	Ras GTPase-activating-like protein IQGAP1;IQ motif containing GTPase activating protein 1;MKIAA0051 protein;Iqgap1 protein;Putative uncharacterized protein	F6ZJB0;G3UW45;Q9JKF1;Q80UW7;Q6ZQK2;Q05CQ4;Q8CGH5;Q3TU98;Q8CDT3	235170000	329770000	295320000		2.86753e+08
65	Macrophage mannose receptor 1;Mannose receptor, C type 1	Q61830;Q2HZ94	336260000	195390000	309980000		2.80543e+08
66	Cathepsin C;Cathepsin J;Dipeptidyl peptidase 1;Dipeptidyl peptidase 1 exclusion domain chain;Dipeptidyl peptidase 1 heavy chain;Dipeptidyl peptidase 1 light chain;Dipeptidyl peptidase I;Dipeptidyl peptidase I exclusion domain chain;Dipeptidyl peptidase I heavy chain;Dipeptidyl peptidase I light chain;Dipeptidyl transferase;Putative uncharacterized protein;Cathepsin C, isoform CRA_b	P97821;Q8BQL3;Q3TIF1;Q3UAF5;Q3UBY5;E9Q2Q0;Q9DCV1;Q3U9B7	216040000	152120000	456140000		2.74767e+08
67	H1 VAR.2;H1e;Histone H1.4	P43274	258060000	439380000	124320000		273920000
68	Ferritin heavy chain	P09528	305310000	256470000	243230000		2.68337e+08
69	Peptidylarginine deiminase IV;Protein-arginine deiminase type IV;Protein-arginine deiminase type-4	Q9Z183	186920000	452300000	165250000		2.68157e+08
70	60 kDa chaperonin;60 kDa heat shock protein, mitochondrial;Chaperonin 60;Heat shock protein 60;HSP-65;Mitochondrial matrix protein P1	P63038	201950000	276700000	297770000		2.58807e+08
71	Extended synaptotagmin-1;Membrane-bound C2 domain-containing protein	Q3U7R1;Q3U7R1-2	249790000	324220000	199330000		257780000
72	Cathepsin Z;Cathepsin Z, isoform CRA_b;Putative uncharacterized protein	Q545I6;Q9WUU7;E9Q5W3;Q9ES94	197330000	144280000	423670000		2.55093e+08
73	40S ribosomal protein S27a;MCG13441;MCG15222;Ribosomal protein S27a;Ribosomal protein S27A;Ubc protein;Putative uncharacterized protein;Ubiquitin B;MCG23377, isoform CRA_a;60S ribosomal protein L40;CEP52;MCG23116, isoform CRA_a;MCG6478;Novel protein identical to ubiquitin A-52 residue ribosomal protein fusion product 1 Uba52;Uba52 protein;Ubiquitin A-52 residue ribosomal protein fusion product 1;…	P62983;Q642L7;P0CG50;Q8VC46;Q922Z8;Q8R0Z9;P0CG49;Q6NZC5;Q78XY9;Q3TH47;Q5SX22;E9QNP0;Q922B0;E9Q5F6;E9Q4P0;E9Q0Z8;Q8C2K3;P62984;Q66JP1;E9Q9J0;A5JUZ1	317380000	286280000	158780000		2.54147e+08
74	H1 VAR.5;H1b;Histone H1.5;Histone 1, H1b;Hist1h1b protein	P43276;Q5T003;Q1WWK3	159850000	387420000	164030000		237100000
75	Citrate synthase, mitochondrial;Citrate synthase	Q9CZU6;Q0QEL9	189660000	289780000	220630000		2.33357e+08
76	Calnexin;Calnexin, isoform CRA_a;Putative uncharacterized protein	P35564;Q5SUC3;Q3TXE5	301470000	178490000	206610000		2.28857e+08
77	Beta-hexosaminidase subunit beta;Beta-N-acetylhexosaminidase subunit beta;N-acetyl-beta-glucosaminidase subunit beta;Putative uncharacterized protein	P20060;Q3TXR9	235380000	164090000	268820000		2.22763e+08
78	Alanyl aminopeptidase;Aminopeptidase M;Aminopeptidase N;Membrane protein p161;Microsomal aminopeptidase;Putative uncharacterized protein	P97449;Q3UP74;Q3TB69	214070000	137260000	311980000		2.21103e+08
79	Flavoprotein subunit of complex II;Succinate dehydrogenase [ubiquinone] flavoprotein subunit, mitochondrial	Q8K2B3	248320000	194200000	220770000		2.21097e+08
80	Lamin A;Lamin A, isoform CRA_a;Lamin-A/C;Putative uncharacterized protein;Lamin C	B3RH23;P48678;Q3U733;B3RH24;P48678-2;Q3UCU3;Q3U7I5;P48678-3	147030000	191860000	323850000		2.20913e+08
81	Catalase	P24270;Q3UF58;Q542K4;Q3UZE7;Q8C6E3;Q91XI2;Q3TVZ1	196490000	289780000	169180000		2.18483e+08
82	Antioxidant enzyme B166;Liver tissue 2D-page spot 2D-0014IV;Peroxiredoxin V;Peroxiredoxin-5, mitochondrial;Peroxisomal antioxidant enzyme;PLP;Thioredoxin peroxidase PMP20;Thioredoxin reductase;Putative uncharacterized protein	E9Q9H9;P99029;Q3U7H9;Q3UWS9;P99029-2;G3UZJ4;Q9D6X2	167910000	242220000	236550000		215560000
83	Alpha-2-macroglobulin receptor;Low-density lipoprotein receptor-related protein 1 515 kDa subunit;Low-density lipoprotein receptor-related protein 1 85 kDa subunit;Low-density lipoprotein receptor-related protein 1 intracellular domain;Prolow-density lipoprotein receptor-related protein 1	Q91ZX7	303360000	131870000	206110000		213780000
84	Aspartate aminotransferase, mitochondrial;Fatty acid-binding protein;Glutamate oxaloacetate transaminase 2;Plasma membrane-associated fatty acid-binding protein;Transaminase A	P05202	192700000	214560000	232190000		213150000
85	Putative uncharacterized protein;Phosphate carrier protein, mitochondrial;Phosphate transport protein;Solute carrier family 25 member 3	Q3THU8;Q8VEM8;G5E902;Q3U995;Q3UB63	214890000	204970000	219480000		2.13113e+08
86	Ras-related protein Rab-7a;MCG130610;Putative uncharacterized protein;Rab7;Rab7 protein	P51150;Q4FJQ0	257590000	164370000	216000000		2.12653e+08
87	Vimentin;Putative uncharacterized protein;Vimentin, isoform CRA_b	P20152;Q5FWJ3;Q3V2S4;E9PZV5;Q3U6S1;Q3TWV0;Q3UAX1;Q3UD36	266500000	195270000	174250000		2.12007e+08
88	MKIAA1027 protein;Talin-1;Putative uncharacterized protein	F8WGT0;Q80TM2;P26039;Q3UHS6	173220000	227210000	221260000		207230000
89	Heat shock protein 9;Heat shock protein 9A;Putative uncharacterized protein;75 kDa glucose-regulated protein;Heat shock 70 kDa protein 9;Mortalin;p66 MOT;Peptide-binding protein 74;Stress-70 protein, mitochondrial	Q7TSZ0;Q3V015;P38647;Q3TW93;Q3UVN1	213330000	208710000	199430000		2.07157e+08
90	Outer mitochondrial membrane protein porin 3;Voltage-dependent anion-selective channel protein 3;Putative uncharacterized protein;Voltage-dependent anion channel 3	Q60931;Q3TTN3;Q3TX38;Q5EBQ0	171190000	196110000	246740000		204680000
91	Alpha-N-acetylglucosaminidase (Sanfilippo disease IIIB);Naglu;Alpha-N-acetylglucosaminidase;Alpha-N-acetylglucosaminidase (Sanfilippo disease IIIB), isoform CRA_b;N-acetyl-glucosaminidase;Putative uncharacterized protein	A2BFA6;O54752;O88325	193660000	122990000	293370000		203340000
92	Long chain 3-hydroxyacyl-CoA dehydrogenase;Long-chain enoyl-CoA hydratase;TP-alpha;Trifunctional enzyme subunit alpha, mitochondrial;Putative uncharacterized protein	Q8BMS1;Q3TB39	202450000	197180000	190850000		1.96827e+08
93	Hexokinase type II;Hexokinase-2	O08528;E9Q5B5	165510000	200270000	203990000		1.89923e+08
94	Annexin A4;Annexin IV;Annexin-4;Putative uncharacterized protein Anxa4;Putative uncharacterized protein	P97429;Q7TMN7;D3Z0S1;F7ANV6;Q8BSL2	167510000	105410000	289440000		1.87453e+08
95	Putative uncharacterized protein	B9EKM8	209820000	226310000	124420000		186850000
96	G protein subunit beta-2;Guanine nucleotide-binding protein G(I)/G(S)/G(T) subunit beta-2;Transducin beta chain 2;Guanine nucleotide binding protein, beta 2, isoform CRA_a;Putative uncharacterized protein;Putative uncharacterized protein Gnb2	E9QKR0;P62880;Q3U9V4;D3YZX3;D3Z1M1;D3Z1T4	170180000	214680000	161290000		182050000
97	Arylsulfatase B;N-acetylgalactosamine-4-sulfatase;Arsb protein	P50429;B2RWQ7;P50429-2	107480000	168620000	266860000		1.80987e+08
98	Macrosialin	P31996;P31996-2	184180000	109210000	246330000		1.79907e+08
99	Actin-like protein 3;Actin-related protein 3;Putative uncharacterized protein;Actr3 protein;MCG1196	Q99JY9;Q3TWJ4;Q3ULF7;Q3TGW0;Q3TGE1	159520000	182580000	188770000		1.76957e+08
100	Myosin-Ig	Q5SUA5	129860000	239140000	154060000		1.74353e+08
101	Histone H2A type 1-F;Histone H2A type 1-K;Histone H2A.J;Histone H2A	Q8CGP5;Q8CGP7;Q8R1M2;Q8CGP4	166620000	292880000	27263000		1.62254e+08
102	Glucosamine-6-sulfatase;N-acetylglucosamine-6-sulfatase;Putative uncharacterized protein	Q8BFR4;Q3UBB0;Q3UDX9	124250000	79287000	281740000		161759000
103	KDAP-1;Kidney-derived aspartic protease-like protein;Napsin-A;Putative uncharacterized protein;Aspartic proteinase family member similar to renin	O09043;Q9DCS8;Q9JM79;Q3TDT8;Q3U7H1	119260000	188710000	176970000		1.61647e+08
104	Tryptase beta 2;Mast cell protease 6;Tryptase beta-2	B5A5B2;E9QJW9;P21845;E9QN58;P21845-2	116310000	132410000	230520000		1.59747e+08
105	Cytochrome c oxidase subunit IV isoform 1;Cytochrome c oxidase subunit IV isoform 1, isoform CRA_b;Cytochrome c oxidase polypeptide IV;Cytochrome c oxidase subunit 4 isoform 1, mitochondrial	A2RSV8;P19783	145230000	174560000	155770000		158520000
106	ATP synthase subunit d, mitochondrial;ATP synthase, H+ transporting, mitochondrial F0 complex, subunit d	Q9DCX2;G3X9L6;B1ASE2	143050000	177970000	147210000		1.56077e+08
107	Putative uncharacterized protein;Rab14;RAB14 protein;RAB14, member RAS oncogene family;RAB14, member RAS oncogene family, isoform CRA_b;Ras-related protein Rab-14;RAB14 protein variant	Q50HX4;Q91V41;Q50HX2;Q50HX3;A2AL34;Q50HX1	166250000	141860000	152830000		1.53647e+08
108	Alpha-galactosidase B;Alpha-N-acetylgalactosaminidase;Putative uncharacterized protein	Q9QWR8;Q3U6T2;Q3UZX5	137710000	118850000	202560000		153040000
109	Carboxypeptidase C;Carboxypeptidase L;Cathepsin A;Lysosomal protective protein;Lysosomal protective protein 20 kDa chain;Lysosomal protective protein 32 kDa chain;Protective protein cathepsin A;Protective protein for beta-galactosidase;Putative uncharacterized protein;Protective protein for beta-galactosidase, isoform CRA_a	G3X8T3;P16675;Q9D2D1;Q544R6	156070000	89952000	209900000		151974000
110	Carboxypeptidase A3;Mast cell carboxypeptidase A;Carboxypeptidase A3, mast cell;Putative uncharacterized protein	P15089;Q542E3	79102000	138340000	235430000		1.50957e+08
111	Cyclophilin B;CYP-S1;Peptidyl-prolyl cis-trans isomerase B;Rotamase B;S-cyclophilin;Peptidyl-prolyl cis-trans isomerase	P24369;Q9DCY1	173790000	118270000	150780000		1.47613e+08
112	Annexin A11;Annexin XI;Annexin-11;Calcyclin-associated annexin 50;Putative uncharacterized protein Anxa11	P97384;D3Z7U0	118350000	196020000	125660000		1.46677e+08
113	Epidermal-type fatty acid-binding protein;Fatty acid-binding protein 5;Fatty acid-binding protein, epidermal;Keratinocyte lipid-binding protein;Psoriasis-associated fatty acid-binding protein homolog;Fatty acid binding protein 5, epidermal;MCG1638;Putative uncharacterized protein	Q05816;Q497I3;Q3TLH6;E9Q964	157050000	89434000	186040000		1.44175e+08
114	Rho-related GTP-binding protein RhoG;Sid 10750;Putative uncharacterized protein;Ras homolog gene family, member G	P84096;Q3UDZ1	133140000	169670000	129020000		1.43943e+08
115	Hexokinase type I;Hexokinase, tumor isozyme;Hexokinase-1;Hexokinase 1, isoform CRA_d;Hk1 protein;Putative uncharacterized protein	P17710-3;P17710;Q6GQU1;Q3TJE3;F8WIP2;Q3UPC4;P17710-4;G3UVV4;Q3UE51;P17710-2;Q3TTB4	130410000	169030000	131830000		1.43757e+08
116	Putative uncharacterized protein;Protein disulfide-isomerase A6;Thioredoxin domain-containing protein 7	Q3TML0;Q3THH1;Q922R8;Q3TJL8;Q9DAB4	193100000	130430000	103240000		1.42257e+08
117	2-oxoglutarate dehydrogenase complex component E1;2-oxoglutarate dehydrogenase, mitochondrial;Alpha-ketoglutarate dehydrogenase	Q60597;Q60597-3;Q60597-4;Q60597-2	144780000	142880000	136930000		141530000
118	Arachidonate 15-lipoxygenase;Arachidonate 12-lipoxygenase, leukocyte-type	A2CF88;P39654	58514000	169290000	185720000		1.37841e+08
119	Dolichyl-diphosphooligosaccharide--protein glycosyltransferase 67 kDa subunit;Dolichyl-diphosphooligosaccharide--protein glycosyltransferase subunit 1;Ribophorin I;Ribophorin-1;Rpn1 protein;Putative uncharacterized protein	Q91YQ5;Q5RKP4;Q8BMR3;Q3U900	174350000	97179000	138220000		136583000
120	Actin-binding protein 280;Alpha-filamin;Endothelial actin-binding protein;Filamin-1;Filamin-A;Non-muscle filamin;Filamin, alpha;MCG21234, isoform CRA_b;MFLJ00343 protein	Q8BTM8;B7FAU9;B9EKP5;B7FAV1;Q6KAM8	198460000	94501000	113620000		135527000
121	Arginase-1;Liver-type arginase;Type I arginase	Q61176	6014800	5045100	393970000		1.3501e+08
122	High mobility group protein 1;High mobility group protein B1;High mobility group box 1;Hmgb1 protein;Putative uncharacterized protein	P63158;Q58EV5;Q6P202;Q3UBK2;Q497Z6;Q8BNM0;Q8C7C4;Q8BQ02;Q3UJK0	100950000	182780000	116980000		133570000
123	Mitochondrial benzodiazepine receptor;Peripheral-type benzodiazepine receptor;PKBS;Translocator protein;Putative uncharacterized protein	P50637;Q541E3;Q99M32	114220000	158740000	124640000		1.32533e+08
124	Gamma-glutamyl hydrolase;Conjugase;FGPH;Folylpolyglutamate hydrolase;Gamma-Glu-x carboxypeptidase;GH	B9EKG3;Q9Z0L8;F8WHZ6;Q9Z0L8-2;Q91XH7	62804000	120330000	214350000		1.32495e+08
125	3-oxoacid-CoA transferase 1;Somatic-type succinyl-CoA:3-oxoacid CoA-transferase;Succinyl-CoA:3-ketoacid-coenzyme A transferase 1, mitochondrial;Putative uncharacterized protein	Q9D0K2;Q3UK61;Q3U9P7;Q3UJQ9;Q9CRF4	122730000	108320000	166300000		132450000
126	Sulfide:quinone oxidoreductase, mitochondrial;Putative uncharacterized protein	Q9R112;Q3UDS4	103500000	156610000	132040000		1.30717e+08
127	Ras-related protein Krev-1;Ras-related protein Rap-1A;Rap1A-retro1;Putative uncharacterized protein;Rap1A-retro2	P62835;C5H0E8;Q3V3W9;C5H0E9;Q3U7U8	124700000	139430000	127710000		1.30613e+08
128	Atp6v0c protein;ATPase, H+ transporting, lysosomal V0 subunit C;MCG121835;MCG12839;PL16;Vacuolar proton pump 16 kDa proteolipid subunit;V-type proton ATPase 16 kDa proteolipid subunit;Putative uncharacterized protein;Putative uncharacterized protein Atp6v0c;Ahr protein	Q80YP7;A3KML5;P63082;Q8C1D9;E9Q9C5;Q3UK60;D3Z3B2;A4FVC9	145850000	121310000	124040000		130400000
129	Chymase 1, mast cell;MCG8608;Alpha-chymase;Chymase;Mast cell chymase 1;Mast cell protease 5;Mast cell protease I	A4QPC5;P21844	81145000	144080000	157480000		1.27568e+08
130	Long-chain specific acyl-CoA dehydrogenase, mitochondrial	P51174	123750000	123020000	129750000		1.25507e+08
131	Acetoacetyl-CoA thiolase;Acetyl-CoA acetyltransferase, mitochondrial;Putative uncharacterized protein	Q8QZT1;Q3TQP7	92246000	151450000	131550000		125082000
132	2-phospho-D-glycerate hydro-lyase;Alpha-enolase;Enolase 1;Non-neural enolase;Enolase	P17182;Q5FW97;Q6PHC1	89527000	130490000	155050000		1.25022e+08
133	Cellular repressor of E1A-stimulated genes 1;Protein CREG1	O88668	85761000	117280000	168630000		1.2389e+08
134	Thymosin, beta 4, X chromosome;Thymosin, beta 4, X chromosome, isoform CRA_b;Hematopoietic system regulatory peptide;Seraspenide;Thymosin beta-4;Putative uncharacterized protein;Thymosin, beta 4, X chromosome, isoform CRA_a	A2AHI6;P20065;P20065-2;Q6ZWX2	129730000	121920000	118840000		1.23497e+08
135	Histone H2A;Histone H2A.Z;H2A.F/Z;Histone H2A.V	B2RVP5;P0C0S6;Q3THW5;Q5NC91;Q8R029;Q3TFU6;Q3UA95	133010000	154610000	80379000		1.22666e+08
136	Cyp-C-associated protein;Galectin-3-binding protein;Lectin galactoside-binding soluble 3-binding protein;Protein MAMA	Q07797	111020000	105170000	149920000		1.22037e+08
137	3-ketoacyl-CoA thiolase;Acetyl-CoA acyltransferase;Beta-ketothiolase;TP-beta;Trifunctional enzyme subunit beta, mitochondrial	Q99JY0	120080000	118690000	124260000		121010000
138	Electron transferring flavoprotein, alpha polypeptide;Electron transfer flavoprotein subunit alpha, mitochondrial	B1B1B4;Q99LC5	101850000	126470000	134180000		1.20833e+08
139	Diaphorase-1;NADH-cytochrome b5 reductase 3;NADH-cytochrome b5 reductase 3 membrane-bound form;NADH-cytochrome b5 reductase 3 soluble form;Putative uncharacterized protein	Q9DCN2;Q9DCN2-2;F2Z456;E9Q841;Q9CY59;F2Z3V0	140990000	88460000	132790000		1.20747e+08
140	10 kDa chaperonin;10 kDa heat shock protein, mitochondrial;Chaperonin 10;Heat shock protein 1 (Chaperonin 10);MCG117539;Putative uncharacterized protein	Q64433;Q4KL76	118920000	100780000	142430000		120710000
141	High mobility group protein 2;High mobility group protein B2;MCG4647;Putative uncharacterized protein	P30681;Q3U566;Q9CT19;Q3UAZ7	91933000	188690000	77443000		1.19355e+08
142	P68;Transketolase	P40142	32930000	75391000	248580000		118967000
143	B-cell receptor-associated protein BAP37;Prohibitin-2;Repressor of estrogen receptor activity;Prohibitin 2;Putative uncharacterized protein	O35129;Q3V235;F6QPR1;Q3V2V2;E9Q313	131340000	118770000	105650000		1.18587e+08
144	ATP synthase subunit b, mitochondrial;ATP synthase, H+ transporting, mitochondrial F0 complex, subunit b, isoform 1;ATP synthase, H+ transporting, mitochondrial F0 complex, subunit b, isoform 1, isoform CRA_a;Putative uncharacterized protein	Q9CQQ7;Q5I0W0;Q3TJD4;Q3UF04	103960000	139180000	111660000		1.18267e+08
145	Myosin regulatory light chain 12B;Myosin regulatory light chain 20 kDa;Myosin regulatory light chain 2-B, smooth muscle isoform;Myosin regulatory light chain MRLC2	Q3THE2	69514000	111980000	172750000		1.18081e+08
146	Electron transfer flavoprotein subunit beta	Q9DCW4	102620000	121740000	128500000		117620000
147	Cytochrome c oxidase polypeptide Va;Cytochrome c oxidase subunit 5A, mitochondrial	P12787	114120000	135040000	101880000		1.17013e+08
148	H1 VAR.3;Histone H1.1;Histone 1, H1a;Histone cluster 1, H1a	P43275;Q5SZ98	89180000	189200000	70567000		1.16316e+08
149	Acid beta-galactosidase;Beta-galactosidase;Glb1 protein	P23780;Q3TAW7;Q8K131;Q8C847;Q8C659;E9PVK3;F7AF87;Q99KV2	65210000	76397000	201830000		114479000
150	Cathepsin B3;Cathepsin BA;Cathepsin H;Cathepsin H heavy chain;Cathepsin H light chain;Cathepsin H mini chain	P49935;Q922Q7	80735000	99638000	156130000		1.12168e+08
151	CD107 antigen-like family member B;Lysosomal membrane glycoprotein type B;Lysosome-associated membrane glycoprotein 2;Lysosomal membrane glycoprotein 2;Lysosomal membrane glycoprotein 2, isoform CRA_a;Putative uncharacterized protein	P17047-2;P17047;Q8C5K0;P17047-3;Q8C876;Q9CZU7;Q3UIW3;Q3TWE1	85762000	80690000	169180000		1.11877e+08
152	ATP synthase gamma chain;ATP synthase subunit gamma, mitochondrial;F-ATPase gamma subunit;ATP synthase, H+ transporting, mitochondrial F1 complex, gamma polypeptide 1	Q9D9D7;Q3UD06;Q91VR2;Q8C2Q8;Q9ERA8;A2AKV3;A2AKV2;A2AKV1	114040000	121320000	99444000		1.11601e+08
153	Ras-related protein Rab-11B;MCG22989, isoform CRA_b;Putative uncharacterized protein;Rab11B;RAB11B protein;RAB11B, member RAS oncogene family	P46638;Q78ZJ8;G3UZD3;F8WGS1;E9Q3P9;G3UY29;Q3UZ37	100000000	137820000	96622000		1.11481e+08
154	ICD-M;IDP;Isocitrate dehydrogenase [NADP], mitochondrial;NADP(+)-specific ICDH;Oxalosuccinate decarboxylase	P54071	94130000	96104000	143800000		1.11345e+08
155	p21-Rac1;Ras-related C3 botulinum toxin substrate 1;Putative uncharacterized protein;RAS-related C3 botulinum substrate 1, isoform CRA_a;p21-Rac3;Ras-related C3 botulinum toxin substrate 3;RAS-related C3 botulinum substrate 3;RAS-related C3 botulinum substrate 3, isoform CRA_b	P63001;Q9D859;Q3TLP8;Q8BPG5;Q8C4N8;P60764;Q14A12	98965000	110430000	123810000		1.11068e+08
156	Elongation factor Tu, mitochondrial;MCG1048875, isoform CRA_c;Putative uncharacterized protein 100046745	Q8BFR5;D3YVN7;Q8BFR5-2	107190000	129900000	94138000		1.10409e+08
157	Chondroitinsulfatase;Galactose-6-sulfate sulfatase;N-acetylgalactosamine-6-sulfatase;N-acetylgalactosamine-6-sulfate sulfatase;Putative uncharacterized protein	Q571E4;Q8CC47	107500000	73339000	148080000		1.0964e+08
158	Ras-related protein Rab-5C;Putative uncharacterized protein;Rab5C;RAB5C, member RAS oncogene family;RAB5C, member RAS oncogene family, isoform CRA_a	P35278;Q3TJ39;Q3TCT9;Q8C266	89491000	109430000	129490000		1.0947e+08
159	Histone H2A.x	P27661	76425000	220980000	30600000		109335000
160	1-alkyl-2-acetylglycerophosphocholine esterase;2-acetyl-1-alkylglycerophosphocholine esterase;LDL-associated phospholipase A2;PAF 2-acylhydrolase;Platelet-activating factor acetylhydrolase;Phospholipase A2, group VII (Platelet-activating factor acetylhydrolase, plasma), isoform CRA_b;Putative uncharacterized protein	Q60963;E9QLU1;Q9DB74;E9Q330;Q3U1V7	72641000	150490000	104070000		109067000
161	MKIAA0034 protein;Clathrin, heavy polypeptide (Hc);Clathrin heavy chain 1	Q80U89;Q5SXR6;Q68FD5	133590000	103400000	88471000		108487000
162	3-ketoacyl-CoA thiolase, mitochondrial;Acetyl-CoA acyltransferase;Beta-ketothiolase;Mitochondrial 3-oxoacyl-CoA thiolase;Putative uncharacterized protein	Q8BWT1;Q3UKH3	78588000	130580000	115060000		108076000
163	Enoyl-CoA hydratase 1;Enoyl-CoA hydratase, mitochondrial;Short-chain enoyl-CoA hydratase	Q8BH95;F6T930	138230000	100330000	82227000		106929000
164	Complex III subunit 1;Core protein I;Cytochrome b-c1 complex subunit 1, mitochondrial;Ubiquinol-cytochrome-c reductase complex core protein 1;Putative uncharacterized protein;Uqcrc1 protein	Q9CZ13;Q3TIC8;Q3THM1;Q8K2S8	105990000	102790000	107020000		1.05267e+08
165	Dihydrolipoamide dehydrogenase;Dihydrolipoyl dehydrogenase, mitochondrial;Dihydrolipoyl dehydrogenase	O08749;Q3TIE8	100750000	113100000	96576000		1.03475e+08
166	Elongation factor 2;Putative uncharacterized protein;Eef2 protein	P58252;Q8BMA8;Q3UDC8;Q3UMI7;Q8C153;Q3TK17;Q3TX47;Q3UBL9;Q3UZ14;Q3TJZ1;Q3TLB1;Q3TWX1;Q6P9L9;Q3TW58;Q3TSK4	109510000	93206000	107540000		1.03419e+08
167	Actin-like protein 2;Actin-related protein 2;ARP2 actin-related protein 2 homolog (Yeast);Putative uncharacterized protein	P61161;Q5SW83;Q8BMA4	90330000	114100000	105700000		1.03377e+08
168	ATP synthase subunit O, mitochondrial;Oligomycin sensitivity conferral protein;ATP synthase;MCG51900;Putative uncharacterized protein Gm5436	Q9DB20;Q3TF25;Q3THG0;D3Z4J0;F7D3P8	84358000	89053000	134670000		1.02694e+08
169	Arachidonate 5-lipoxygenase-activating protein;FLAP;MK-886-binding protein	P30355	85255000	142500000	74816000		100857000
170	C-C motif chemokine 6;CCL6(22-95);CCL6(23-95);Protein C10;Small-inducible cytokine A6	P27784	74781000	138190000	89212000		1.00728e+08
171	Adenylyl cyclase-associated protein 1;Adenylyl cyclase-associated protein	P40124;Q3UVJ2;Q3U0U5;Q3TC53;Q3UNQ0	84131000	124070000	92564000		100255000
172	GLI pathogenesis-related 2;Glioma pathogenesis-related protein 2;Golgi-associated plant pathogenesis-related protein 1	B1AWD5;Q9CYL5	70868000	141990000	86532000		9.97967e+07
173	Arpc1b protein;Putative uncharacterized protein;Actin-related protein 2/3 complex subunit 1B;Arp2/3 complex 41 kDa subunit;p41-ARC	Q91Z25;Q3TCE7;Q9WV32;Q3U094;Q3TBA2	102580000	101340000	95183000		99701000
174	Gelsolin;Gelsolin, isoform CRA_b;Actin-depolymerizing factor;Brevin;Gelsolin, isoform CRA_c;Gsn protein;Putative uncharacterized protein	A2AL35;P13020;P13020-2;Q6PAC1;Q3U9Q8;Q3TGJ9;Q3UCW8	98499000	103720000	93718000		9.86457e+07
175	Adenylate kinase 2, mitochondrial;ATP-AMP transphosphorylase 2	Q9WTP6;Q9WTP6-2	62900000	115690000	113270000		9.72867e+07
176	Complex III subunit 2;Core protein II;Cytochrome b-c1 complex subunit 2, mitochondrial;Ubiquinol-cytochrome-c reductase complex core protein 2	Q9DB77	98907000	115280000	77473000		97220000
177	Superoxide dismutase [Cu-Zn]	P08228	79552000	106200000	105430000		9.70607e+07
178	ADP-ribosylation factor-like protein 10B;ADP-ribosylation factor-like protein 8A;Novel small G protein indispensable for equal chromosome segregation 2	Q8VEH3;F6QKK2	93625000	82291000	113480000		9.64653e+07
179	B-cell receptor-associated protein 32;Prohibitin;Putative uncharacterized protein	P67778;Q3TV00;Q5SQG5	105230000	89675000	91780000		9.55617e+07
180	Adenine nucleotide translocator 1;ADP,ATP carrier protein 1;ADP,ATP carrier protein, heart/skeletal muscle isoform T1;ADP/ATP translocase 1;mANC1;Solute carrier family 25 member 4;Putative uncharacterized protein	P48962;Q8BVI9	113690000	60559000	112280000		9.55097e+07
181	Ribosome receptor protein;Ribosome-binding protein 1;Ribosome binding protein 1;MKIAA1398 protein	Q99PL5;A2AVJ7;Q6ZPS0	126940000	78233000	80449000		9.52073e+07
182	Putative uncharacterized protein;Actin-related protein 2/3 complex subunit 2;Arp2/3 complex 34 kDa subunit;MCG114810, isoform CRA_b;Putative uncharacterized protein Arpc2;Arpc2 protein	Q3UA52;Q9CVB6;D3YXG6;Q4FZG5	94151000	106800000	84622000		95191000
183	Glucose transporter type 3, brain;Solute carrier family 2, facilitated glucose transporter member 3;Putative uncharacterized protein;Slc2a3 protein;Solute carrier family 2 (Facilitated glucose transporter), member 3	P32037;Q8BLF7;Q4FJP8;Q3TPL8	54889000	162060000	65972000		94307000
184	Epididymis-specific alpha-mannosidase;Mannosidase alpha class 2B member 2;Putative uncharacterized protein	O54782;Q3TND6;F6TMZ3	81092000	82943000	118640000		94225000
185	Endoplasmic reticulum resident protein 72;Protein disulfide-isomerase A4	P08003	100060000	80140000	99889000		93363000
186	Glycoprotein IIIb;PAS IV;PAS-4;Platelet glycoprotein 4;Platelet glycoprotein IV;Putative uncharacterized protein;CD36 antigen, isoform CRA_a	Q08857;Q8C6Z4;Q3TA14;Q3UAI3;Q3U6Y9;Q3UC79	120170000	44103000	112020000		9.20977e+07
187	Plasminogen activator inhibitor 2, macrophage;Serpin B2;Putative uncharacterized protein;Serine (Or cysteine) peptidase inhibitor, clade B, member 2	P12388;Q542A3	43777000	99707000	132010000		9.18313e+07
188	Ethylmalonic encephalopathy protein 1 homolog;Hepatoma subtracted clone one protein;Protein ETHE1, mitochondrial	Q9DCM0	70669000	107590000	96734000		9.16643e+07
189	Vacuolar proton pump subunit alpha;V-ATPase 69 kDa subunit;V-type proton ATPase catalytic subunit A	P50516;P50516-2	94747000	70615000	108280000		91214000
190	Lysosomal acid lipase A;Putative uncharacterized protein;Cholesteryl esterase;Lipase A;Lysosomal acid lipase/cholesteryl ester hydrolase;Sterol esterase	Q6PDR1;Q3TEL5;Q9Z0M5	96160000	58054000	119250000		9.11547e+07
191	CYPIVF3;Cytochrome P450 4F3;Cytochrome P450-LTB-omega;Leukotriene-B(4) 20-monooxygenase 2;Leukotriene-B(4) omega-hydroxylase 2	Q99N16	70142000	118940000	82426000		9.05027e+07
192	Lamin-B1;Putative uncharacterized protein	P14733;Q8C553	65716000	87079000	118400000		9.03983e+07
193	LDH muscle subunit;L-lactate dehydrogenase A chain;L-lactate dehydrogenase;Putative uncharacterized protein Ldha	G5E8N5;P06151;Q564E2;Q3TI99;Q3TCI7;Q3UDU4;Q3THB4;Q99K20;D3YZQ9;D3Z736	54663000	79821000	136140000		90208000
194	Cytochrome c oxidase polypeptide VIc;Cytochrome c oxidase subunit 6C	Q9CPQ1	98218000	106560000	65836000		9.02047e+07
195	Niemann Pick type C1;Putative uncharacterized protein;Niemann-Pick C1 protein	G3X8W9;Q7TMD4;Q3U2B2;O35604	120930000	61658000	86192000		8.95933e+07
196	Mitochondrial inner membrane protein;Mitofilin;Putative uncharacterized protein	Q8CAQ8-2;Q8CAQ8;E9QAY3;Q3TQL4;Q3TVZ5;Q3U7N2;Q8CAQ8-3	83095000	97824000	87037000		8.93187e+07
197	Alpha-glucosidase 2;Glucosidase II subunit alpha;Neutral alpha-glucosidase AB;Alpha glucosidase 2 alpha neutral subunit;Alpha glucosidase 2 alpha neutral subunit, isoform CRA_b;Putative uncharacterized protein	Q8BHN3;A1A4T2;Q8BHN3-2;Q8BHN3-3;Q3UE86	104430000	75983000	86938000		89117000
198	Putative uncharacterized protein;Anastellin;Fibronectin;Fn1 protein	G5E8M2;Q3UGY5;G5E8B8;Q3UHL6;P11276;G3X9J7;Q3UH17;Q3TCF1;B9EHT6;B7ZNJ1;Q3UHR1;Q3TBB4	79099000	41020000	146860000		88993000
199	Medium-chain specific acyl-CoA dehydrogenase, mitochondrial;Acyl-Coenzyme A dehydrogenase, medium chain	P45952;Q91WS8	73763000	99729000	93376000		88956000
200	14-3-3 protein zeta/delta;Protein kinase C inhibitor protein 1;SEZ-2;Putative uncharacterized protein	P63101;Q3UA58	84882000	103540000	77609000		88677000
201	Fer-1-like protein 3;Myoferlin;Myof protein;Putative uncharacterized protein Myof	E9Q390;Q69ZN7;B9EK95;D3Z1Q0;Q69ZN7-4	100100000	44851000	117690000		87547000
202	Retinoid-inducible serine carboxypeptidase;Serine carboxypeptidase 1;Serine carboxypeptidase 1, isoform CRA_b;Putative uncharacterized protein	Q920A5;Q99J29;Q3U5P4	67818000	46630000	146390000		86946000
203	Synaptic vesicle membrane protein VAT-1 homolog;Putative uncharacterized protein;Vesicle amine transport protein 1 homolog (T californica);Vat1 protein	Q62465;Q3TXD3;Q499X4;Q5RKP0;Q3U331	103440000	68963000	87230000		8.65443e+07
204	17-beta-hydroxysteroid dehydrogenase 4;3-alpha,7-alpha,12-alpha-trihydroxy-5-beta-cholest-24-enoyl-CoA hydratase;3-hydroxyacyl-CoA dehydrogenase;D-bifunctional protein;Peroxisomal multifunctional enzyme type 2;Putative uncharacterized protein	P51660;Q3TT11;Q3UHW2	99988000	90069000	69449000		86502000
205	Fermitin family homolog 3;Kindlin-3;Unc-112-related protein 2;Putative uncharacterized protein;Fermt3 protein	Q8K1B8;Q3TEE6;Q6NXZ9	81640000	105980000	70276000		8.59653e+07
206	Antioxidant protein 1;Perioredoxin-3;Protein MER5;PRX III;Thioredoxin-dependent peroxide reductase, mitochondrial;Antioxidant protein	P20108;Q8K4K8	61625000	77525000	117540000		8.55633e+07
207	63 kDa membrane protein;Cytoskeleton-associated protein 4	Q8BMK4	118730000	61148000	76664000		85514000
208	Glycerol phosphate dehydrogenase 2, mitochondrial;Glycerol-3-phosphate dehydrogenase, mitochondrial;Protein TISP38	A2AQR0;Q64521	70125000	101370000	83743000		8.50793e+07
209	NADPH--cytochrome P450 reductase;Por protein	P37040;Q05DV1	111340000	71906000	70899000		84715000
210	A3 subunit of vacuolar-adenosine triphosphatase;Osteoclast-specific 116-kDa V-ATPase subunit;T-cell, immune regulator 1, ATPase, H+ transporting, lysosomal V0 protein A3, isoform CRA_b;T-cell, immune regulator 1, ATPase, H+ transporting, lysosomal V0 protein A3;Vacuolar proton-translocating ATPase 100 kDa subunit isoform a3	Q9JHF5;Q91W06;Q9JL12	96151000	52420000	103440000		8.40037e+07
211	Heat shock 70 kDa protein 8;Heat shock cognate 71 kDa protein;Putative uncharacterized protein;Hspa8 protein	P63017;Q3TEK2;Q3TQ13;Q3TZJ3;Q3UBA6;Q3TH56;Q3U9L2;Q504P4;Q3TRH3;Q3ULM1;Q3UDS0;Q3TF16;Q3TB63;Q3KQJ4;Q3TH04	102930000	73088000	75718000		83912000
212	Sideroflexin-1	Q99JR1	70809000	109040000	70205000		8.33513e+07
213	Galactosidase, alpha;Putative uncharacterized protein;Alpha-D-galactosidase A;Alpha-D-galactoside galactohydrolase;Alpha-galactosidase A;Melibiase	Q8BGZ6;Q3TLY5;Q3UM38;P51569	52224000	42259000	153420000		8.26343e+07
214	Dolichyl-diphosphooligosaccharide--protein glycosyltransferase 48 kDa subunit;Putative uncharacterized protein;Dolichyl-di-phosphooligosaccharide-protein glycotransferase, isoform CRA_c	O54734;Q3UC51;Q3UG68	98484000	59710000	89161000		8.24517e+07
215	Calcium-binding mitochondrial carrier protein Aralar1;Mitochondrial aspartate glutamate carrier 1;Solute carrier family 25 member 12	Q8BH59	67722000	96755000	81847000		82108000
216	Carbonic anhydrase 4;Carbonate dehydratase IV;Carbonic anhydrase IV;Putative uncharacterized protein	B1ATZ9;Q64444;Q3U3I1;E9PVN8;F6ST32;B1AU00	59627000	120690000	62194000		80837000
217	Cytochrome c oxidase subunit 7A2, mitochondrial;Cytochrome c oxidase subunit VIIa-liver/heart	P48771	79790000	101390000	60196000		8.04587e+07
218	Calpactin I light chain;Calpactin-1 light chain;Cellular ligand of annexin II;p10 protein;p11;Protein S100-A10;S100 calcium-binding protein A10;Putative uncharacterized protein;S100 calcium binding protein A10 (Calpactin), isoform CRA_a;S100 calcium binding protein A10 (Calpactin), isoform CRA_b	P08207;Q3TC45;Q3UF30	105130000	60742000	74955000		8.02757e+07
219	Tubulin beta-5 chain	P99024	76236000	89729000	74651000		8.02053e+07
220	Protein unc-84 homolog B;Sad1/unc-84 protein-like 2;SUN domain-containing protein 2;MKIAA0668 protein;Unc84b protein	Q8BJS4;Q8BJS4-2;Q8BJS4-3;Q6A022;Q4QQM3	42311000	68762000	126190000		7.90877e+07
221	Fc gamma receptor IIB;IgG Fc receptor II beta;Low affinity immunoglobulin gamma Fc region receptor II;Lymphocyte antigen 17	P08101;E9Q415;P08101-3;P08101-2	87980000	71447000	76953000		7.87933e+07
222	Butyryl-CoA dehydrogenase;Short-chain specific acyl-CoA dehydrogenase, mitochondrial	Q07417;F6RAZ3	80415000	72557000	81396000		7.81227e+07
223	MCG13498, isoform CRA_d;Mitochondrial carrier homolog 2 (C. elegans);Putative uncharacterized protein;Mitochondrial carrier homolog 2;Mtch2 protein	A2AFW7;Q3UA17;Q791V5;Q9D050;A2AFW6;Q05C68	81295000	80719000	70455000		7.74897e+07
224	BPG-dependent PGAM 1;Phosphoglycerate mutase 1;Phosphoglycerate mutase isozyme B;Phosphoglycerate mutase;Pgam1 protein	Q9DBJ1;Q3U7Z6;Q6NWV5	42293000	60791000	129050000		77378000
225	CD44 antigen;Extracellular matrix receptor III;GP90 lymphocyte homing/adhesion receptor;Hermes antigen;HUTCH-I;Hyaluronate receptor;Lymphocyte antigen 24;Phagocytic glycoprotein 1;Phagocytic glycoprotein I;Cd44 protein;Putative uncharacterized protein	A2APM2;P15379;E9QKL7;P15379-7;E9QKL8;P15379-8;A2APM1;P15379-4;E9QKL9;E9QKM0;P15379-9;P15379-10;Q80X37;E9QKM8;P15379-5;P15379-11;A2APM6;A2APM4;P15379-6;A2APM3;P15379-3;A2APM5;Q3U468;Q3UNN2;Q3U8S1;P15379-2;Q3TLT9	68677000	99233000	64170000		77360000
226	Cathepsin L1;Cathepsin L1 heavy chain;Cathepsin L1 light chain;Major excreted protein;p39 cysteine proteinase;Cathepsin L;Putative uncharacterized protein	P06797;Q543M3;Q3TT75;Q3UHZ4;Q3U5U9;Q3UWH6;Q3TNC8;Q3TVJ1;E9Q6H1;Q6LAF5	37703000	33624000	160210000		77179000
227	Endomembrane proton pump 58 kDa subunit;Vacuolar proton pump subunit B 2;V-type proton ATPase subunit B, brain isoform	P62814	82750000	51128000	96537000		76805000
228	ATP synthase subunit delta, mitochondrial;F-ATPase delta subunit;Putative uncharacterized protein;ATP synthase, H+ transporting, mitochondrial F1 complex, delta subunit, isoform CRA_c;Atp5d protein	Q9D3D9;Q9D0J2;Q4FK74;Q9DCZ0	85309000	93933000	50721000		7.66543e+07
229	Coactosin-like protein;Cotl1 protein;Putative uncharacterized protein	Q9CQI6;Q544F6	42599000	91065000	95326000		76330000
230	FIS1 homolog;Mitochondrial fission 1 protein;Tetratricopeptide repeat protein 11	Q9CQ92;G3X9U9	55468000	107970000	63396000		7.56113e+07
231	Pyruvate dehydrogenase E1 component subunit beta, mitochondrial	Q9D051	72058000	82376000	71671000		7.53683e+07
232	Actin-related protein 2/3 complex subunit 4;Arp2/3 complex 20 kDa subunit;Putative uncharacterized protein;Arpc4 protein	P59999;Q9D3C4;Q7TPD9;Q8BVW6	74895000	73124000	77510000		7.51763e+07
233	Cytovillin;Ezrin;p81;Villin-2;Putative uncharacterized protein;Villin 2	P26040;Q4KML7;Q3UL48;Q3TCP5;Q3UXR4;Q8CBU4	68143000	99013000	58107000		7.50877e+07
234	Cytochrome c oxidase subunit 2;Cytochrome c oxidase polypeptide II	A3R455;A3R481;P00405;Q5GA81;Q7JD03;A3E4B0	61443000	81169000	82431000		7.50143e+07
235	Mitochondrial 2-oxoglutarate/malate carrier protein;Solute carrier family 25 member 11;Putative uncharacterized protein;Solute carrier family 25 (Mitochondrial carrier oxoglutarate carrier), member 11, isoform CRA_b;Solute carrier family 25 (Mitochondrial carrier; oxoglutarate carrier), member 11	Q9CR62;Q5SX53;Q9CTC7;Q5SX46	45857000	73357000	104120000		7.44447e+07
236	Ero1l protein;Putative uncharacterized protein;Endoplasmic oxidoreductin-1-like protein;ERO1-like protein alpha;Oxidoreductin-1-L-alpha	Q4FK57;Q8R180;Q4FJZ3	72564000	71664000	78792000		74340000
237	Lactadherin;MFGM;Milk fat globule-EGF factor 8;SED1;Sperm surface protein SP47;Milk fat globule-EGF factor 8 protein, isoform CRA_a;Putative uncharacterized protein	P21956;P21956-2;Q3TDU5	102980000	37091000	80111000		73394000
238	Cyclophilin A;Cyclosporin A-binding protein;Peptidyl-prolyl cis-trans isomerase A;Rotamase A;SP18;Peptidyl-prolyl cis-trans isomerase	P17742;Q5SVY2;Q3TE63;Q3UAJ1;Q9CZK9;E9Q1E3	55761000	63092000	100550000		7.31343e+07
239	CGD91-phox;Cytochrome b(558) subunit beta;Cytochrome b-245 heavy chain;gp91-1;gp91-phox;Heme-binding membrane glycoprotein gp91phox;Neutrophil cytochrome b 91 kDa polypeptide;p22 phagocyte B-cytochrome;Cytochrome b-245, beta polypeptide;Cytochrome b-245, beta polypeptide, isoform CRA_a;Nox2;Putative uncharacterized protein	Q61093;Q3U6G0;Q8C6S5;Q3U4P0;Q3TVP4;Q3U6M7	56631000	81577000	79013000		72407000
240	Macrophage-expressed gene 1 protein;Protein MPS1	E9QN37;A1L314	103620000	58282000	55261000		7.23877e+07
241	Cytochrome c oxidase subunit 6B1;Cytochrome c oxidase subunit VIb isoform 1	P56391	63105000	64925000	86639000		7.15563e+07
242	Formyltetrahydrofolate synthetase;Monofunctional C1-tetrahydrofolate synthase, mitochondrial	Q3V3R1	61780000	80925000	70923000		7.12093e+07
243	PDHE1-A type I;Pyruvate dehydrogenase E1 component subunit alpha, somatic form, mitochondrial;Putative uncharacterized protein;Pyruvate dehydrogenase E1 alpha 1	P35486;Q3UFJ3	79444000	74370000	58925000		70913000
244	Fasciclin, EGF-like, laminin-type EGF-like and link domain-containing scavenger receptor 1;Stabilin-1	G3X973;Q8R4Y4;Q8R4Y4-2	113570000	52738000	45429000		70579000
245	Apoptosis-inducing factor, mitochondrion-associated 1;Programmed cell death 8;Apoptosis-inducing factor 1, mitochondrial;Programmed cell death protein 8	B1AU24;Q9Z0X1;B1AU25	69082000	79574000	61296000		69984000
246	Acid ceramidase;N-acylsphingosine amidohydrolase 1, isoform CRA_a;Putative uncharacterized protein;Acid ceramidase subunit alpha;Acid ceramidase subunit beta;Acylsphingosine deacylase;N-acylsphingosine amidohydrolase	Q78P93;Q3TWT5;Q3U646;Q9WV54;Q3U8A7	70811000	52819000	85369000		6.96663e+07
247	Branched-chain-amino-acid aminotransferase, mitochondrial;Branched-chain-amino-acid aminotransferase;Putative uncharacterized protein Bcat2;Putative uncharacterized protein	O35855;Q3ULU3;D3Z7C8;O88374;Q8CAX1	58778000	71570000	78181000		6.95097e+07
248	Putative uncharacterized protein;Dolichyl-diphosphooligosaccharide--protein glycosyltransferase 63 kDa subunit;Dolichyl-diphosphooligosaccharide--protein glycosyltransferase subunit 2;Ribophorin II;Ribophorin-2;Ribophorin	Q3U505;Q9DBG6;Q61833;A2ACG7	79325000	52077000	71171000		6.75243e+07
249	Beta-mannosidase;Lysosomal beta A mannosidase;Mannanase	Q8K2I4	46890000	52588000	100360000		6.66127e+07
250	MKIAA1252 protein;Sgpl1 protein;Sphingosine-1-phosphate aldolase;Sphingosine-1-phosphate lyase 1;Putative uncharacterized protein	Q69ZN1;Q4FK38;Q8R0X7;Q3UDJ2;D6REF7	106580000	39502000	52848000		66310000
251	2-oxoglutarate dehydrogenase complex component E2;Dihydrolipoamide succinyltransferase component of 2-oxoglutarate dehydrogenase complex;Dihydrolipoyllysine-residue succinyltransferase component of 2-oxoglutarate dehydrogenase complex, mitochondrial;E2K	Q9D2G2;Q9D2G2-2	59577000	73627000	65496000		6.62333e+07
252	Endobrevin;Vesicle-associated membrane protein 8	O70404	56067000	89390000	52687000		66048000
253	Malic enzyme 2;NAD-dependent malic enzyme, mitochondrial;Malic enzyme	Q99KE1;Q3TSD4	55738000	79194000	63208000		6.60467e+07
254	Acid beta-glucosidase;Beta-glucocerebrosidase;D-glucosyl-N-acylsphingosine glucohydrolase;Glucosylceramidase	P17439	65709000	48273000	84017000		6.59997e+07
255	UDP--Glc:glycoprotein glucosyltransferase;UDP-glucose ceramide glucosyltransferase-like 1;UDP-glucose:glycoprotein glucosyltransferase 1	Q6P5E4	80010000	59391000	58227000		65876000
256	ATP synthase-coupling factor 6, mitochondrial	P97450;E9QAD6	78400000	57056000	61140000		65532000
257	Capping protein (Actin filament), gelsolin-like;Capping protein (Actin filament), gelsolin-like, isoform CRA_a;Putative uncharacterized protein;Actin regulatory protein CAP-G;Actin-capping protein GCAP39;Macrophage-capping protein;Myc basic motif homolog 1;Putative uncharacterized protein Capg	Q99LB4;Q3UJ44;Q3TNN6;P24452;D3YTL5	46914000	58655000	90529000		65366000
258	Superoxide dismutase [Mn], mitochondrial;Superoxide dismutase	P09671;Q4FJX9;Q3TJA2;Q3U8W4	61688000	51549000	82746000		6.53277e+07
259	Complex I-51kD;NADH dehydrogenase [ubiquinone] flavoprotein 1, mitochondrial;NADH-ubiquinone oxidoreductase 51 kDa subunit;Putative uncharacterized protein Ndufv1	Q91YT0;D3YUM1;D3Z1U9	62064000	60563000	68259000		6.36287e+07
260	Calcium pump 3;Sarcoplasmic/endoplasmic reticulum calcium ATPase 3;ATPase, Ca++ transporting, ubiquitous;Atp2a3 protein;ATPase, Ca++ transporting, ubiquitous, isoform CRA_a;Putative uncharacterized protein	Q64518;E9Q559;Q64518-3;B1ATS5;Q64518-2;Q8R0X5;Q3U1K2;B1ATS4;Q8C213	61114000	79312000	50096000		6.35073e+07
261	Arylacetamide deacetylase-like 1;Chlorpyrifos oxon-binding protein;Neutral cholesterol ester hydrolase 1	Q8BLF1	74686000	48850000	65980000		63172000
262	Acyl-Coenzyme A dehydrogenase, very long chain;Acyl-Coenzyme A dehydrogenase, very long chain, isoform CRA_c;MVLCAD;Very long-chain specific acyl-CoA dehydrogenase, mitochondrial;Putative uncharacterized protein	B1AR27;P50544;B1AR28;Q3UJR6	53533000	66691000	68307000		6.28437e+07
263	4F2 cell-surface antigen heavy chain;Putative uncharacterized protein	P10852;Q3TN39	71635000	50682000	65379000		6.25653e+07
264	1-acylglycerophosphocholine O-acyltransferase;1-alkylglycerophosphocholine O-acetyltransferase;Acetyl-CoA:lyso-platelet-activating factor acetyltransferase;Acyltransferase-like 1;Lysophosphatidylcholine acyltransferase 2;Lpcat2 protein	Q8BYI6;Q8BYI6-2;B2RWR2	47603000	88319000	50975000		62299000
265	Sodium pump subunit alpha-1;Sodium/potassium-transporting ATPase subunit alpha-1;Putative uncharacterized protein;Atp1a1 protein	Q8VDN2;Q3TXF9;E9QAV3;Q8R3M4;Q3UCH8	74079000	51352000	61343000		62258000
266	22 kDa neuronal tissue-enriched acidic protein;Brain acid soluble protein 1;Neuronal axonal membrane protein NAP-22	Q91XV3	73900000	74905000	37267000		62024000
267	Core histone macro-H2A.1;H2A.y;H2A/y	Q9QZQ8;Q9QZQ8-2	65654000	88331000	31399000		6.17947e+07
268	EH domain-containing protein 4;PAST homolog 2;EH-domain containing 4;Putative uncharacterized protein;EH-domain containing 4-KJR	Q9EQP2;Q3TM70;Q91VL7;Q1MWP9;Q1MWP8;Q3TWP9;Q3TQ74	74673000	43148000	67540000		61787000
269	47 kDa neutrophil oxidase factor;NCF-47K;Neutrophil cytosol factor 1;Neutrophil NADPH oxidase factor 1;p47-phox;Putative uncharacterized protein;Neutrophil cytosolic factor 1	Q09014;Q3U9Y3;F8WH69;Q3UBI5;Q3UA02;Q7TMH0	51314000	84793000	48770000		6.16257e+07
270	GTP-binding protein smg p21B;Ras-related protein Rap-1b;Putative uncharacterized protein;RAS related protein 1b;RAS related protein 1b, isoform CRA_a	Q99JI6;Q52L50	73856000	63346000	47566000		6.15893e+07
271	Atp2b1 protein	G5E829;Q8K314	75173000	54424000	55128000		61575000
272	Vasodilator-stimulated phosphoprotein	P70460	46013000	96200000	40997000		61070000
273	Complex I-75kD;NADH-ubiquinone oxidoreductase 75 kDa subunit, mitochondrial;NADH-ubiquinone oxidoreductase 75 kDa subunit	Q91VD9;Q3UIQ2;Q3TIU7	57782000	58698000	64528000		60336000
274	Signal-regulatory protein alpha;Signal-regulatory protein alpha, isoform CRA_a;Ptpns1;Brain Ig-like molecule with tyrosine-based activation motifs;CD172 antigen-like family member A;Inhibitory receptor SHPS-1;MyD-1 antigen;p84;Signal-regulatory protein alpha-1;Tyrosine-protein phosphatase non-receptor type substrate 1	Q6P6I8;Q2M4I8;P97797-2;P97797	50960000	74480000	55564000		6.03347e+07
275	Stomatin;Stomatin, isoform CRA_b;Erythrocyte band 7 integral membrane protein;Protein 7.2b;Putative uncharacterized protein	A2AL38;P54116;Q8BPA1;E9PW33	71947000	35950000	72858000		6.02517e+07
276	Acyl coenzyme A thioester hydrolase 2;Acyl-CoA thioester hydrolase 9;Acyl-coenzyme A thioesterase 9, mitochondrial;Mitochondrial 48 kDa acyl-CoA thioester hydrolase 1;p48;Protein U8	Q9R0X4	44894000	77006000	52394000		58098000
277	Actin-related protein 2/3 complex subunit 3;Arp2/3 complex 21 kDa subunit;Putative uncharacterized protein Arpc3	Q9JM76;D3Z2F8;D3Z2F7	59045000	67976000	47226000		5.80823e+07
278	Osteoclast-specific vacuolar ATP synthase;Vacuolar proton pump subunit d 2;V-type proton ATPase subunit d 2	Q80SY3	75795000	25944000	72002000		5.79137e+07
279	140 kDa Ca(2+)-binding protein;Hypoxia up-regulated protein 1	Q9JKR6	74886000	47815000	50658000		5.77863e+07
280	Spleen tyrosine kinase;Tyrosine-protein kinase SYK;Putative uncharacterized protein;Spleen tyrosine kinase, isoform CRA_a;Syk protein	P48025;Q3UPF7;Q6P1E0;E9PWE9	46470000	61454000	64851000		5.75917e+07
281	Thrombospondin 1;Putative uncharacterized protein;Thrombospondin-1	Q80YQ1;Q3TR40;Q8CGB2;P35441	70271000	55320000	46386000		5.73257e+07
282	Succinate dehydrogenase complex, subunit B, iron sulfur (Ip);Succinate dehydrogenase complex, subunit B, iron sulfur (Ip), isoform CRA_f;Iron-sulfur subunit of complex II;Succinate dehydrogenase [ubiquinone] iron-sulfur subunit, mitochondrial;Succinate dehydrogenase complex subunit B;Putative uncharacterized protein;Succinate dehydrogenase Ip subunit	A2AA77;Q9CQA3;Q0QEZ4;Q3TE45;Q9Z1Z5	58745000	45675000	66919000		57113000
283	MKIAA0109 protein;Adaptor protein complex AP-2, mu1, isoform CRA_a;Putative uncharacterized protein;Adapter-related protein complex 2 mu subunit;Adaptor protein complex AP-2 subunit mu;AP-2 complex subunit mu;AP-2 mu chain;Clathrin assembly protein complex 2 medium chain;Clathrin coat assembly protein AP50;Clathrin coat-associated protein AP50;Mu2-adaptin;Plasma membrane adaptor AP-2 50 kDa prote…	Q6A0C9;Q3TWV4;P84091;Q5FWI9;Q3TH69;Q3UCW9	64227000	50434000	54497000		56386000
284	Capping protein (Actin filament) muscle Z-line, beta;CAPZB3;CapZ beta;F-actin-capping protein subunit beta;Capping protein (Actin filament) muscle Z-line, beta, isoform CRA_c;Putative uncharacterized protein;Capping protein (Actin filament) muscle Z-line, beta, isoform CRA_a;Capping protein (Actin filament) muscle Z-line, beta, isoform CRA_b	A2AMV7;P47757-2;P47757;Q923G3;A2AMW0;Q3TVK4;A2AMV5;Q3TRH8;A2AMV9;F7CAZ6	55120000	58455000	55083000		5.62193e+07
285	Integral nuclear envelope inner membrane protein;Lamin-B receptor	Q3U9G9	33565000	64359000	70662000		5.61953e+07
286	Aldehyde dehydrogenase family 3, subfamily A2;Aldehyde dehydrogenase 3;Aldehyde dehydrogenase family 3 member A2;Fatty aldehyde dehydrogenase;Fatty aldehyde dehydrogenase variant form;Putative uncharacterized protein	B1ATI0;B1AV77;P47740;Q99PH4;Q8BQ93;Q8C3C9;Q99PH3;Q3U7B5;Q8C5J1	47711000	66381000	52555000		55549000
287	Enaptin;Myocyte nuclear envelope protein 1;Nesprin-1;Nuclear envelope spectrin repeat protein 1;Synaptic nuclear envelope protein 1	Q6ZWR6-4;Q6ZWR6;F8WIS7	28616000	49483000	87305000		5.51347e+07
288	Actin-interacting protein 1;WD repeat-containing protein 1;Putative uncharacterized protein;WD repeat domain 1;WD repeat domain 1, isoform CRA_b	O88342;Q3TJY2;Q80ZI9;Q3U136;Q9DBM8;Q9DC08;Q3TNK2;Q3TE06	51335000	56061000	57680000		5.50253e+07
289	17beta-hydroxysteroid dehydrogenase type 10/short chain L-3-hydroxyacyl-CoA dehydrogenase;Hydroxysteroid (17-beta) dehydrogenase 10;Putative uncharacterized protein;17-beta-hydroxysteroid dehydrogenase 10;3-hydroxy-2-methylbutyryl-CoA dehydrogenase;3-hydroxyacyl-CoA dehydrogenase type II;3-hydroxyacyl-CoA dehydrogenase type-2;Endoplasmic reticulum-associated amyloid beta-peptide-binding protein;M…	Q99N15;A2AFQ2;Q9CYT3;O08756	54187000	54981000	55874000		55014000
290	G gamma-I;Guanine nucleotide-binding protein G(I)/G(S)/G(O) subunit gamma-2	P63213	51624000	64250000	49023000		5.49657e+07
291	Adapter-related protein complex 2 beta subunit;Adaptor protein complex AP-2 subunit beta;AP105B;AP-2 complex subunit beta;Beta-2-adaptin;Beta-adaptin;Clathrin assembly protein complex 2 beta large chain;Plasma membrane adaptor HA2/AP2 adaptin beta subunit;Adaptor-related protein complex 2, beta 1 subunit;Putative uncharacterized protein	Q9DBG3-2;Q9DBG3;Q5SWR1	55011000	53836000	55755000		5.48673e+07
292	Lysosomal pepstatin-insensitive protease;Tripeptidyl aminopeptidase;Tripeptidyl-peptidase 1;Tripeptidyl-peptidase I;Putative uncharacterized protein;Tripeptidyl peptidase I, isoform CRA_a	O89023;Q3TDY6;Q3U2Z6;Q8BNF3	55449000	39911000	68280000		5.45467e+07
293	MUSEC1;Protein unc-18 homolog 2;Protein unc-18 homolog B;Syntaxin-binding protein 2;Putative uncharacterized protein;Syntaxin binding protein 2, isoform CRA_e;Syntaxin binding protein Munc18-2	Q64324;Q548T0	38954000	78180000	43247000		5.34603e+07
294	MKIAA0899 protein;100 kDa coated vesicle protein C;Adapter-related protein complex 2 alpha-2 subunit;Adaptor protein complex AP-2 subunit alpha-2;Alpha2-adaptin;Alpha-adaptin C;AP-2 complex subunit alpha-2;Clathrin assembly protein complex 2 alpha-C large chain;Plasma membrane adaptor HA2/AP2 adaptin alpha C subunit;Adaptor protein complex AP-2, alpha 2 subunit;Putative uncharacterized protein	Q69ZW4;P17427;Q6PEE6;Q3U7X9	58990000	40666000	60318000		5.33247e+07
295	SM22-beta;Transgelin-2	Q9WVA4	35101000	55464000	68518000		5.30277e+07
296	Acid sphingomyelinase-like phosphodiesterase 3a	P70158	30089000	30886000	96261000		52412000
297	B-cell/myeloid kinase;Hemopoietic cell kinase;p56-HCK/p59-HCK;Tyrosine-protein kinase HCK	F6UND7;P08103;A2AMC5;P08103-2	36051000	70590000	48784000		5.18083e+07
298	Synaptosomal-associated protein;Synaptosomal-associated protein 23;Syndet;Vesicle-membrane fusion protein SNAP-23	Q9D3L3;A2AKH4;O09044;B0R030;E9Q8A1;B0R029	50285000	72895000	30419000		5.11997e+07
299	P2X purinoceptor;Putative uncharacterized protein P2rx4;ATP receptor;P2X purinoceptor 4;Purinergic receptor	Q9Z257;E9QNH4;Q3TR36;Q3UCX4;Q9Z256;D3Z5U5;Q9JJX6;Q9JJX6-3;D3YYR5;Q9JJX6-2;Q9JJX6-4	57619000	29994000	65282000		50965000
300	Protein LUMA;Transmembrane protein 43	Q9DBS1	43838000	48446000	59630000		50638000
301	Myosin-1F-like protein;Myosin IF;Myosin-If;MFLJ00395 protein	Q8CG29;Q811E7;P70248;Q6KAL9;G3V011	38972000	66542000	45769000		5.04277e+07
302	EH-domain containing 1;EH domain-containing protein 1;PAST homolog 1;Putative uncharacterized protein	Q8K1X5;F6YBI4;Q9WVK4;Q80ZZ0;Q3TGS1;Q3TIT3;Q3TUW9;Q3T9A1;F6Y7R7;Q3TCK3	34551000	58312000	57384000		5.00823e+07
303	Lysosomal thiol reductase IP30	F6YSI1;G3X911;Q9ESY9	54065000	32414000	62804000		49761000
304	Ras-related protein Rab-10;Putative uncharacterized protein;Rab10;Rab10 protein;RAB10, member RAS oncogene family	P61027;Q4FJL0;Q3U621	49183000	41969000	57585000		49579000
305	Cytochrome c oxidase, subunit Vb;MCG17741, isoform CRA_d;MCG23026;Novel protein similar to cytochrome c oxidase, subunit Vb (Cox5b);Putative uncharacterized protein;Cytochrome c oxidase polypeptide Vb;Cytochrome c oxidase subunit 5B, mitochondrial	Q9D881;E9PWM0;P19536	45448000	59398000	43213000		49353000
306	Actin-related protein 2/3 complex subunit 5;Arp2/3 complex 16 kDa subunit	Q9CPW4;Q3TKM9;Q3UC32;Q3UA72	42365000	55603000	49246000		4.90713e+07
307	Endoplasmic reticulum resident protein 29	P57759	57468000	37812000	50599000		4.86263e+07
308	Phosphoglycerate kinase 1	P09411	32445000	47663000	65287000		48465000
309	Sheep erythrocyte receptor;Sialic acid-binding Ig-like lectin 1;Sialoadhesin	G3X8X6;Q62230;Q62230-3	53282000	32584000	59091000		48319000
310	Cytochrome b5;Cytochrome b-5, isoform CRA_d;Putative uncharacterized protein	P56395;Q544Z9;G5E850	55504000	54043000	34412000		4.79863e+07
311	Pitrilysin metalloproteinase 1;Presequence protease, mitochondrial	Q8K411;Q8K411-2;Q8K411-3	44620000	48480000	50648000		47916000
312	Myeloid up-regulated protein;Myeloid-associated differentiation marker;Myadm protein;Myeloid-associated differentiation marker, isoform CRA_a	O35682;Q0VE46	31457000	73672000	37150000		4.74263e+07
313	Dedicator of cytokinesis protein 2;Protein Hch;MKIAA0209 protein;Dedicator of cyto-kinesis 2	Q8C3J5;Q6A0A3;Q5SRI3;D6RGU3	39466000	62038000	40330000		47278000
314	E2-induced gene 5 protein homolog;Protein FAM162A	Q9D6U8	39673000	53240000	48497000		4.71367e+07
315	Endo-glucoronidase;Heparanase;Heparanase 50 kDa subunit;Heparanase 8 kDa subunit;Putative uncharacterized protein Hpse	Q6YGZ1;D3Z3C3	58913000	25676000	55595000		46728000
316	3-ketoacyl-CoA thiolase A, peroxisomal;Acetyl-CoA acyltransferase A;Beta-ketothiolase A;Peroxisomal 3-oxoacyl-CoA thiolase A;Putative uncharacterized protein;MCG21883, isoform CRA_e;3-ketoacyl-CoA thiolase B, peroxisomal;Acetyl-CoA acyltransferase B;Beta-ketothiolase B;Peroxisomal 3-oxoacyl-CoA thiolase B	Q921H8;Q3UPU8;Q8BLD7;Q3UKM0;Q8VCH0;Q3TUU3	39560000	55917000	43756000		46411000
317	Gamma-tropomyosin;Tropomyosin alpha-3 chain;Tropomyosin-3;Putative uncharacterized protein;Tpm3 protein;Tropomyosin 3, gamma	P21107-2;P21107;Q58E70;Q3TJ53;E9Q5J9;Q8K0Z5	47070000	52661000	38763000		4.61647e+07
318	Complement component 1, q subcomponent binding protein;Complement component 1, q subcomponent binding protein, isoform CRA_b;p32-RACK;Complement component 1 Q subcomponent-binding protein, mitochondrial;GC1q-R protein;Glycoprotein gC1qBP	Q8R5L1;O35658	43311000	39638000	54300000		4.57497e+07
319	Putative uncharacterized protein;Tapasin;TAP-associated protein;TAP-binding protein;TAP binding protein, isoform CRA_b;TAP binding protein	Q9D679;Q3TCU5;Q9R233;Q3U9A3;E9QKX9;Q9R233-2;Q91WI5;Q3TED6;Q5XW48;Q5XW49;Q5XW51;Q5XW52;Q3U7C1	48153000	47195000	40991000		4.54463e+07
320	Transforming protein RhoA;Putative uncharacterized protein;Ras homolog gene family, member A;Ras homolog gene family, member A, isoform CRA_a;Rho-related GTP-binding protein RhoC;Silica-induced gene 61 protein	Q9QUI0;Q4VAE6;Q3TN61;Q62159	49427000	52135000	33491000		4.50177e+07
321	B-cell receptor-associated protein 31;B-cell receptor-associated protein 31, isoform CRA_c;p28;Putative uncharacterized protein	A2ALM8;Q61335;Q3U9U5	62036000	34321000	38246000		4.48677e+07
322	Isocitrate dehydrogenase [NAD] subunit alpha, mitochondrial;Isocitric dehydrogenase subunit alpha;NAD(+)-specific ICDH subunit alpha	Q9D6R2;Q9D6R2-2	34932000	38347000	60649000		4.46427e+07
323	EF-3;Fumarate hydratase, mitochondrial	P97807;P97807-2	31426000	48367000	54065000		4.46193e+07
324	P39;Physophilin;Vacuolar proton pump subunit d 1;V-ATPase 40 kDa accessory protein;V-ATPase AC39 subunit;V-type proton ATPase subunit d 1;ATPase, H+ transporting, lysosomal V0 subunit D1	P51863;Q921S5	53334000	34140000	46360000		4.46113e+07
325	Putative uncharacterized protein;Pleckstrin	Q8C6F4;Q5F271;Q9JHK5;Q8CAG6	39929000	50464000	42875000		4.44227e+07
326	Syntaxin-7;Putative uncharacterized protein;Syntaxin 7	O70439;Q8BH40;Q9JMJ6;Q9DCE1	47427000	39793000	45911000		44377000
327	Autocrine motility factor;Glucose-6-phosphate isomerase;Neuroleukin;Phosphoglucose isomerase;Phosphohexose isomerase	P06745;B2RXT5;B7ZWL9;F6SAC3	28729000	47560000	56830000		44373000
328	Coiled-coil domain-containing protein 109A	Q3UMR5;Q3UMR5-2	32496000	54855000	45614000		4.43217e+07
329	80K-H protein;Glucosidase 2 subunit beta;Glucosidase II subunit beta;Protein kinase C substrate 60.1 kDa protein heavy chain;Protein kinase C substrate 80K-H, isoform CRA_b;Putative uncharacterized protein	O08795-2;O08795;Q3U518;Q3TWG2	56547000	38674000	37568000		44263000
330	Beta-2-microglobulin;Putative uncharacterized protein;Beta-2 microglobulin	P01887;Q9D239;Q91XJ8;Q3U679;Q91Z73;Q91Z72	46567000	41788000	43704000		4.40197e+07
331	Complex I-19kD;Complex I-PGIV;NADH dehydrogenase [ubiquinone] 1 alpha subcomplex subunit 8;NADH-ubiquinone oxidoreductase 19 kDa subunit	Q9DCJ5	46080000	39292000	46607000		43993000
332	Hydrogen voltage-gated channel 1;Voltage sensor domain-only protein;Voltage-gated hydrogen channel 1	Q3U2S8	32841000	60120000	37518000		43493000
333	Activated protein C cofactor;Coagulation factor V;Coagulation factor V heavy chain;Coagulation factor V light chain	O88783	33283000	69846000	26045000		43058000
334	NAD(P) transhydrogenase, mitochondrial;Nicotinamide nucleotide transhydrogenase;Pyridine nucleotide transhydrogenase;Nicotinamide nucleotide transhydrogenase, isoform CRA_a;Putative uncharacterized protein	Q61941;Q8C1W8;Q922E1;Q3TWH2;Q3TGH1;E9Q8F2;E9Q8F3;Q8BGK0;Q8C9V5;E9Q8F4;Q8C3H2	42842000	39322000	46069000		4.27443e+07
335	Alpha-actinin-4;F-actin cross-linking protein;Non-muscle alpha-actinin 4;Actinin alpha 4;Putative uncharacterized protein	P57780;Q3ULT2;Q3UDJ7;Q1A602;E9Q2W9	45234000	37896000	44898000		42676000
336	Ornithine aminotransferase, mitochondrial;Ornithine--oxo-acid aminotransferase;Ornithine aminotransferase, isoform CRA_b;Putative uncharacterized protein	P29758;Q3TG75;Q3UKT3;Q3UJK5	36048000	44142000	47569000		4.25863e+07
337	33 kDa VAMP-associated protein;Vesicle-associated membrane protein-associated protein A	Q9WV55	57839000	36838000	32959000		4.25453e+07
338	Nogo-B;Reticulon 4;RTN4	Q8K3G7;Q8BH78;Q8BHF5	45319000	48690000	33316000		4.24417e+07
339	14 kDa lectin;Beta-galactoside-binding lectin L-14-I;Galaptin;Galectin-1;Lactose-binding lectin 1;Lectin galactoside-binding soluble 1;S-Lac lectin 1	P16045	42634000	37220000	47278000		4.23773e+07
340	Dehydrogenase/reductase (SDR family) member 8, isoform CRA_b;Hydroxysteroid (17-beta) dehydrogenase 11;17-beta-hydroxysteroid dehydrogenase 11;17-beta-hydroxysteroid dehydrogenase XI;Dehydrogenase/reductase SDR family member 8;Estradiol 17-beta-dehydrogenase 11;Dehydrogenase/reductase (SDR family) member 8, isoform CRA_a	A8Y5N3;Q9EQ06;A8Y5N2;Q9EQ06-2	44449000	43364000	39042000		42285000
341	CD180 antigen;Lymphocyte antigen 78;Radioprotective 105 kDa protein;Putative uncharacterized protein	Q62192;Q3U0U7	59385000	23538000	43344000		42089000
342	66.3 kDa protein;76 kDa protein;LAMA-like protein 2;Lamina ancestor homolog 2;Phospholipase B domain-containing protein 2;Putative phospholipase B-like 2;Putative phospholipase B-like 2 15 kDa form;Putative phospholipase B-like 2 28 kDa form;Putative phospholipase B-like 2 40 kDa form	Q3TCN2;Q3TCN2-2	32331000	28935000	64651000		4.19723e+07
343	15S Mg(2+)-ATPase p97 subunit;Transitional endoplasmic reticulum ATPase;Valosin-containing protein;Putative uncharacterized protein	Q01853;Q8BNF8	48652000	43752000	32070000		4.14913e+07
344	Oxysterol-binding protein	B9EJ86;G3X9N6;Q69ZJ4	51454000	34768000	36981000		4.10677e+07
345	Plectin-1;Plectin-6;Plectin 10;Plectin 8;Plectin 2;Plectin 3;Plectin 7;Plectin 4;Plectin 5;Plectin 9	E9QN87;Q9QXS1;E9QPE8;Q9QXS1-2;E9QK43;Q9QXS1-8;Q9QXS1-7;Q9QXS1-6;E9QQ00;Q9QXS1-14;Q6S385;E9QL05;Q9QXS1-4;Q9QXS1-16;E9PY96;E9QMZ5;Q9QXS1-3;Q9QXS1-5;Q6S387;E9QLJ5;Q9QXS1-13;Q6S393;Q9QXS1-11;E9QKX4;Q9QXS1-12;Q6S392;Q9QXS1-9;E9Q153;Q9QXS1-10;Q6S388;E9QK01;Q9QXS1-15;Q6S390;E9Q3W4	49468000	37262000	35937000		40889000
346	Triosephosphate isomerase;Triose-phosphate isomerase	P17751	32825000	41023000	48813000		40887000
347	Arachidonate 5-lipoxygenase;Arachidonate 5-lipoxygenase, isoform CRA_a;Putative uncharacterized protein	P48999;Q3TBK8;Q3TC68;E9Q6H6;E9QA93	38335000	44381000	39658000		4.07913e+07
348	Sialic acid-binding Ig-like lectin 5;Sialic acid-binding Ig-like lectin F;Siglec5 protein;Siglec-F variant;Putative uncharacterized protein	Q920G3;B7ZN64;Q80ZE2;Q8BU57	25477000	62674000	33563000		4.05713e+07
349	Putative uncharacterized protein;Heterogeneous nuclear ribonucleoprotein U;Scaffold attachment factor A;Heterogenous nuclear ribonucleoprotein U	Q3TVV6;Q3TXW2;Q8VEK3;G3XA10;Q8C290;O88568;Q3TWN5;Q3ULH5;Q3TGN5;Q3TS50	38576000	70893000	11798000		4.04223e+07
350	Choline phosphatase 4;Phosphatidylcholine-hydrolyzing phospholipase D4;Phospholipase D4	Q8BG07;Q8BG07-2	36812000	26503000	57715000		4.03433e+07
351	70Z-SHP;Hematopoietic cell protein-tyrosine phosphatase;Protein-tyrosine phosphatase 1C;PTPTY-42;SH-PTP1;Tyrosine-protein phosphatase non-receptor type 6;Putative uncharacterized protein	P29351-2;P29351;Q3UCJ0;Q3TE70;Q3UB72;P29351-3	34275000	54590000	32079000		4.03147e+07
352	Sideroflexin-3;Putative uncharacterized protein	Q91V61;Q3U4F0;Q91V61-2	45226000	41913000	33247000		4.01287e+07
353	Calcium-binding mitochondrial carrier protein SCaMC-1;Small calcium-binding mitochondrial carrier protein 1;Solute carrier family 25 member 24;Slc25a24 protein	Q8BMD8;Q8R225	31555000	47048000	41362000		3.99883e+07
354	Apolipoprotein E;Apoe protein;Putative uncharacterized protein;Apolipoprotein E, isoform CRA_h	P08226;Q4FK40;Q6GTX3;Q3TX45;Q3TXU4;Q3UBS0;Q3UEE7;G3UWN5	62319000	33788000	23278000		39795000
355	Cytochrome b5 outer mitochondrial membrane isoform;Cytochrome b5 type B;Putative uncharacterized protein	Q9CQX2;Q3TH64;Q3TN44	44226000	44095000	30425000		39582000
356	100 kDa coactivator;p100 co-activator;Staphylococcal nuclease domain-containing protein 1;Putative uncharacterized protein	Q78PY7;Q3TW51;Q3UZI3;Q3TRW3;Q3TJ56	48704000	31566000	36766000		39012000
357	CapZ alpha-2;F-actin-capping protein subunit alpha-2;Capping protein (Actin filament) muscle Z-line, alpha 2, isoform CRA_c;F-actin capping protein alpha-2 subunit;Putative uncharacterized protein	P47754;Q5DQJ3;Q3UBZ3;Q3UCD2;Q3U7G3;D6RCW7	41399000	36322000	39171000		38964000
358	p21-Rac2;Protein EN-7;Ras-related C3 botulinum toxin substrate 2	Q05144	29466000	48505000	38607000		3.88593e+07
359	Nucleolin;Protein C23;Putative uncharacterized protein	P09405;Q8CD23;Q3TGR3;Q3TL52;Q3TT41;Q8CE30	51225000	50763000	13802000		3.85967e+07
360	Itgal protein;Putative uncharacterized protein;Putative uncharacterized protein Itgal;CD11 antigen-like family member A;Integrin alpha-L;Leukocyte adhesion glycoprotein LFA-1 alpha chain;Leukocyte function-associated molecule 1 alpha chain;Lymphocyte antigen 15;Integrin alpha L	B7ZN90;E9Q5M7;Q3U159;E9QNL8;Q3TB85;D3Z627;P24063;B7ZN91;Q3T9N8;Q9WTV4;B7ZN92;Q9R200;D3YW95;Q3URE4;E9PVW3	33781000	54453000	27342000		3.85253e+07
361	Tyrosine-protein kinase Lyn;Putative uncharacterized protein;Yamaguchi sarcoma viral (V-yes-1) oncogene homolog	P25911-2;P25911;Q3U6Q5;Q8CEI0	36254000	44249000	35071000		3.85247e+07
362	ADP-ribosylation factor 1;ADP-ribosylation factor 3;Putative uncharacterized protein;ADP-ribosylation factor 2;ADP-ribosylation factor 2, isoform CRA_a	P84078;P61205;Q3U344;A2A6T7;Q8BSL7	27770000	42854000	44880000		3.85013e+07
363	CD84 antigen;Leukocyte differentiation antigen CD84;Signaling lymphocytic activation molecule 5;SLAM family member 5;Cd84 protein	B2RU38;Q18PI6;B7ZMQ1;E9Q9E8;Q18PI6-3	35197000	45649000	34367000		3.84043e+07
364	p27Kip1-releasing factor from RhoA;RhoA activator C11orf59 homolog	Q9CQ22	32561000	34458000	47978000		3.83323e+07
365	Cellular glutathione peroxidase;Glutathione peroxidase 1;Glutathione peroxidase	P11352;Q5RJH8	24490000	44430000	45308000		38076000
366	Cytochrome c oxidase polypeptide VIa;Cytochrome c oxidase polypeptide VIa-liver;Cytochrome c oxidase subunit 6A1, mitochondrial	Q9DCW5;P43024	46095000	48982000	19117000		3.80647e+07
367	40S ribosomal protein S3;Putative uncharacterized protein;Ribosomal protein S3;Ribosomal protein S3, isoform CRA_g;Putative uncharacterized protein Rps3	P62908;Q5YLW3;Q9CZP6;Q9D0A2;Q3UCL7;Q3UK56;D3YV43	50157000	32506000	31210000		3.79577e+07
368	Copine III;Copine III, isoform CRA_b;Copine-3;Putative uncharacterized protein	A2AGJ0;Q8BT60;Q3UJS6	34207000	38828000	40623000		37886000
369	Eosinophil major basic protein 2;Proteoglycan 3	Q9JL95	31174000	41590000	39369000		3.73777e+07
370	Dihydrolipoamide acetyltransferase component of pyruvate dehydrogenase complex;Dihydrolipoyllysine-residue acetyltransferase component of pyruvate dehydrogenase complex, mitochondrial;Pyruvate dehydrogenase complex component E2	Q8BMF4	32740000	35990000	43386000		37372000
371	3-hydroxyisobutyrate dehydrogenase, mitochondrial;3-hydroxyisobutyrate dehydrogenase	Q99L13;E9Q155;A0ZNJ2	38134000	36424000	36814000		37124000
372	LAMA-like protein 1;Lamina ancestor homolog 1;Phospholipase B domain-containing protein 1;Putative phospholipase B-like 1	Q8VCI0	48175000	24095000	39094000		3.71213e+07
373	ATP synthase subunit e, mitochondrial;ATP synthase, H+ transporting, mitochondrial F1F0 complex, subunit e;MCG13600, isoform CRA_c;Putative uncharacterized protein	Q06185;Q5EBI8;Q8BTB6	24461000	33897000	52566000		3.69747e+07
374	G(i) alpha-3;Guanine nucleotide-binding protein G(k) subunit alpha;Putative uncharacterized protein	Q9DC51;Q3TJH1	34689000	48849000	26600000		3.67127e+07
375	ATPase, H+ transporting, lysosomal V0 subunit a isoform 1;ATPase, H+ transporting, lysosomal V0 subunit A1, isoform CRA_j;Clathrin-coated vesicle/synaptic vesicle proton pump 116 kDa subunit;Vacuolar adenosine triphosphatase subunit Ac116;Vacuolar proton pump subunit 1;Vacuolar proton translocating ATPase 116 kDa subunit a isoform 1;V-type proton ATPase 116 kDa subunit a isoform 1;ATPase, H+ tran…	A2A5A0;Q9Z1G4-2;Q9Z1G4;A2A5A2;Q6NXX6;Q9Z1G4-3;Q3TXT5;Q3TY98;Q99M55	45321000	22876000	41562000		3.65863e+07
376	Aspartylglucosaminidase;Aspartylglucosaminidase, isoform CRA_b;Glycosylasparaginase;Glycosylasparaginase alpha chain;Glycosylasparaginase beta chain;N(4)-(beta-N-acetylglucosaminyl)-L-asparaginase;N4-(N-acetyl-beta-glucosaminyl)-L-asparagine amidase;Aga protein	A2RSS6;Q64191;B7ZNK6	25791000	27600000	55543000		3.63113e+07
377	60S ribosomal protein L6;TAX-responsive enhancer element-binding protein 107;Putative uncharacterized protein Gm6807	P47911;Q3UCH0;E9PUX4;Q3UFI4;D3Z4I7	50918000	35918000	21949000		3.62617e+07
378	12-3;Guanine nucleotide-binding protein subunit beta-2-like 1;p205;Receptor for activated C kinase;Receptor of activated protein kinase C 1	P68040	38581000	29919000	38834000		35778000
379	Ras-related protein Rab-44;Novel Ras family domain containg protein (9830134C10Rik)	Q8CB87;B2KF43	17868000	61629000	27562000		3.56863e+07
380	Putative uncharacterized protein;Oncogene c-mel;Ras-related protein Rab-8A;Rab8A;RAB8A, member RAS oncogene family, isoform CRA_a	Q3UHW5;P55258;Q0PD50	36072000	39278000	31202000		3.55173e+07
381	Phosphoenolpyruvate carboxykinase [GTP], mitochondrial;Phosphoenolpyruvate carboxylase;Putative uncharacterized protein;Pck2 protein	Q8BH04;Q3TDE6;Q3UGF0;Q8R3X7	29975000	34466000	41841000		3.54273e+07
382	Glutathione reductase, mitochondrial;Putative uncharacterized protein;Gsr protein	P47791;Q3UB84;P47791-2;Q3TWI5;Q3TXK9;F6ZDD7;Q3UAS7;Q3U9R7;Q91Z57	35061000	35377000	35720000		35386000
383	Succinyl-CoA ligase [GDP-forming] subunit alpha, mitochondrial;Succinyl-CoA synthetase subunit alpha	Q9WUM5	28983000	36673000	40327000		3.53277e+07
384	UDP-glucuronosyltransferase 1-7C;UGT1A10	Q6ZQM8	45505000	23054000	36727000		3.50953e+07
385	Fc-epsilon RI-gamma;High affinity immunoglobulin epsilon receptor subunit gamma;IgE Fc receptor subunit gamma	P20491	42085000	35978000	26912000		3.49917e+07
386	Galactocerebrosidase;Galactocerebroside beta-galactosidase;Galactosylceramidase;Galactosylceramide beta-galactosidase;Putative uncharacterized protein	P54818;Q3TTJ1;F6PYF7	36877000	20490000	47535000		3.49673e+07
387	Coronin, actin binding protein 1C;Putative uncharacterized protein;Coronin-1C;Coronin-3	Q5PPQ7;Q3TEU8;Q9WUM4;Q499X7;Q3TF74	54152000	32226000	17563000		34647000
388	p55-Fgr;Proto-oncogene c-Fgr;Tyrosine-protein kinase Fgr;Gardner-Rasheed feline sarcoma viral (Fgr) oncogene homolog;Putative uncharacterized protein	P14234;Q6GTF2	23957000	52464000	26571000		3.43307e+07
389	2-arachidonoylglycerol hydrolase;Abhydrolase domain-containing protein 12;Monoacylglycerol lipase ABHD12	Q99LR1;D6RFU2	33254000	25067000	44350000		3.42237e+07
390	Putative uncharacterized protein;Ecto-apyrase;Ecto-ATP diphosphohydrolase 1;Ectonucleoside triphosphate diphosphohydrolase 1;Lymphoid cell activation antigen;Entpd1 protein	Q8CDV7;P55772;Q544U5;Q921Q6;Q8CEB1;D6RHQ2	31757000	28162000	42604000		3.41743e+07
391	ES1 protein homolog, mitochondrial	Q9D172	25475000	33066000	43651000		34064000
392	Flotillin-1;Flotillin 1;Lipid raft protein flotillin-1;Putative uncharacterized protein	O08917;Q540I4;Q3TJS0;G3UYU4;Q6Y9S2	25393000	39039000	37236000		3.38893e+07
393	Dipeptidyl aminopeptidase II;Dipeptidyl peptidase 2;Dipeptidyl peptidase 7;Dipeptidyl peptidase II;Quiescent cell proline dipeptidase	Q9ET22	34433000	20668000	46293000		33798000
394	Lectin mannose-binding 2;Vesicular integral-membrane protein VIP36	Q9DBH5	35644000	34410000	30997000		3.36837e+07
395	Lon protease homolog, mitochondrial;Lon protease-like protein;Mitochondrial ATP-dependent protease Lon;Serine protease 15;Lon protease homolog	E9Q120;Q8CGK3;Q3V2D0	29607000	36451000	34485000		3.35143e+07
396	Prenylcysteine oxidase;Putative uncharacterized protein;Pcyox1 protein	Q9CQF9;Q3TVT6;Q3UYP2;Q99JK4	31758000	26969000	40736000		3.31543e+07
397	3,2-trans-enoyl-CoA isomerase, mitochondrial;Delta(3),Delta(2)-enoyl-CoA isomerase;Dodecenoyl-CoA isomerase;Dci protein;Dodecenoyl-Coenzyme A delta isomerase (3,2 trans-enoyl-Coenyme A isomerase);Putative uncharacterized protein	P42125;Q8QZV3;Q9DBN7	35818000	29977000	33419000		3.30713e+07
398	60S ribosomal protein L3;J1 protein;Putative uncharacterized protein;Putative uncharacterized protein 100048210	P27659;Q3UB15;Q3UB67;Q3UB90;Q3U9L3;Q3T9U9;D3YZ47	44393000	30582000	24102000		3.30257e+07
399	D4;Rho GDP-dissociation inhibitor 2;Rho-GDI beta	Q61599	16675000	39667000	42377000		3.29063e+07
400	40S ribosomal protein S8;Ribosomal protein S8;Putative uncharacterized protein Gm5121	P62242;Q497E9;Q5M9L9;Q5SZV3;Q3UA25;Q9CQW4;Q3UJU6;D3YW44;Q9CRJ5	42527000	29049000	26927000		3.28343e+07
401	Laminin receptor;37 kDa laminin receptor precursor;37 kDa oncofetal antigen;37/67 kDa laminin receptor;40S ribosomal protein SA;67 kDa laminin receptor;Laminin receptor 1;Laminin-binding protein precursor p40;OFA/iLRP	B2CY77;P14206	37041000	24996000	35750000		3.25957e+07
402	Protein-tyrosine phosphatase 1B;Protein-tyrosine phosphatase HA2;Tyrosine-protein phosphatase non-receptor type 1;MCG20092, isoform CRA_b;Protein tyrosine phosphatase, non-receptor type 1;Putative uncharacterized protein	P35821;Q3TZW9;Q3UCZ5;Q3TB93;Q3T9Y9	36032000	33169000	27503000		3.22347e+07
403	Putative uncharacterized protein;GDI-3;Guanosine diphosphate dissociation inhibitor 2;Rab GDP dissociation inhibitor beta	Q3UPA3;Q3UC72;Q61598;Q3UUX9;Q61598-2;Q3TIY6	21858000	27952000	46489000		3.20997e+07
404	Mast cell protease 4, isoform CRA_a;Putative uncharacterized protein;Mast cell protease 4;MSMCP;Myonase;Serosal mast cell protease	Q3UN88;P21812	21112000	33142000	41174000		3.18093e+07
405	Complex I-39kD;NADH dehydrogenase [ubiquinone] 1 alpha subcomplex subunit 9, mitochondrial;NADH-ubiquinone oxidoreductase 39 kDa subunit	Q9DC69	29762000	34672000	29834000		3.14227e+07
406	Putative uncharacterized protein;Solute carrier family 25 (Mitochondrial carrier, citrate transporter), member 1	Q8JZU2;Q3TDH6	29385000	27737000	37090000		31404000
407	Clathrin assembly lymphoid myeloid leukemia;Phosphatidylinositol-binding clathrin assembly protein	Q7M6Y3;Q7M6Y3-6;Q7M6Y3-4	26566000	32156000	35269000		3.13303e+07
408	Hepatitis B virus X-interacting protein homolog	G3UW70;Q9D1L9	28303000	29829000	35791000		3.13077e+07
409	Complex III subunit 5;Complex III subunit IX;Cytochrome b-c1 complex subunit 11;Cytochrome b-c1 complex subunit 5;Cytochrome b-c1 complex subunit Rieske, mitochondrial;Rieske iron-sulfur protein;Ubiquinol-cytochrome c reductase 8 kDa protein;Ubiquinol-cytochrome c reductase iron-sulfur subunit	Q9CR68	27106000	31598000	34732000		3.11453e+07
410	Coiled-coil-helix-coiled-coil-helix domain-containing protein 3, mitochondrial;Chchd3 protein;Putative uncharacterized protein Chchd3;Putative uncharacterized protein	Q9CRB9;E9Q4H4;Q91VG6;D3Z0L4;Q9D9P1	33051000	30933000	29402000		3.11287e+07
411	Non-specific lipid-transfer protein;Propanoyl-CoA C-acyltransferase;SCP-chi;SCPX;Sterol carrier protein 2;Sterol carrier protein X	P32020;P32020-2	20233000	39784000	33209000		3.10753e+07
412	Adenylate kinase 3;Adenylate kinase 3 alpha-like 1;GTP:AMP phosphotransferase mitochondrial;Putative uncharacterized protein	Q9WTP7;Q9D8W6	25883000	34558000	31564000		3.06683e+07
413	Protein-glutamine gamma-glutamyltransferase 2;Tissue transglutaminase;Transglutaminase C;Transglutaminase-2	P21981	34877000	18816000	38060000		3.05843e+07
414	ATPase, Ca++ transporting, cardiac muscle, slow twitch 2, isoform CRA_b;MKIAA4195 protein;Calcium pump 2;Calcium-transporting ATPase sarcoplasmic reticulum type, slow twitch skeletal muscle isoform;Endoplasmic reticulum class 1/2 Ca(2+) ATPase;Sarcoplasmic/endoplasmic reticulum calcium ATPase 2;Sarcoplasmic reticulum Ca2+-ATPase	Q5DTI2;F8WI94;O55143;O55143-2;O54994	41382000	26450000	23911000		30581000
415	Cell division control protein 42 homolog;G25K GTP-binding protein;Putative uncharacterized protein	P60766;P60766-1;Q3UL78	28367000	41000000	22357000		3.05747e+07
416	Ras-related protein Ral-B;Putative uncharacterized protein	Q9JIW9;Q8CCG5;F6QC68	31327000	34183000	26190000		3.05667e+07
417	Arylsulfatase A;Cerebroside-sulfatase	P50428	29683000	28655000	33339000		30559000
418	MCG67985;Putative uncharacterized protein;Ubiquinol-cytochrome c reductase binding protein;Complex III subunit 7;Complex III subunit VII;Cytochrome b-c1 complex subunit 7;Ubiquinol-cytochrome c reductase complex 14 kDa protein	Q9CQB4;Q9D855	34510000	29083000	27892000		30495000
419	Putative uncharacterized protein;ATP synthase subunit g, mitochondrial	Q9CQY3;Q9CPQ8;Q9D037	18345000	43941000	29156000		3.04807e+07
420	47 kDa heat shock protein;Collagen-binding protein;Serine protease inhibitor J6;Serpin H1;Putative uncharacterized protein	P19324;Q3TJK3;Q3TWG9;Q8BV87;Q8BVU9;Q3TMD2	33491000	17234000	40342000		3.03557e+07
421	Ras-related protein Rap-2b;MCG5466;Putative uncharacterized protein;Rap2b protein	P61226;Q6ZWR0	35258000	23098000	32363000		3.02397e+07
422	60S ribosomal protein L7;Putative uncharacterized protein;Ribosomal protein L7;MCG18633;Putative uncharacterized protein Gm5045	P14148;Q5M9N8;Q3UBI6;Q3TK73;F6XI62;D3Z6N4	33720000	22468000	34247000		30145000
423	Electron transfer flavoprotein-ubiquinone oxidoreductase, mitochondrial;Electron-transferring-flavoprotein dehydrogenase;Etfdh protein	Q921G7;Q6PF96	30969000	27465000	31900000		3.01113e+07
424	CALNUC;Nucleobindin-1;Putative uncharacterized protein	Q02819;Q8BRD3;Q3TCI1	39561000	29369000	21303000		3.00777e+07
425	Ras-related protein Rab-27A;Putative uncharacterized protein;Rab27A;RAB27A, member RAS oncogene family, isoform CRA_a	Q9ERI2;Q544U7	24875000	36750000	28392000		3.00057e+07
426	MKIAA1846 protein;Acetate--CoA ligase 2;Acetyl-CoA synthetase 2;Acetyl-coenzyme A synthetase 2-like, mitochondrial;Acyl-CoA synthetase short-chain family member 1;Putative uncharacterized protein;Acyl-CoA synthetase short-chain family member 1, isoform CRA_a	Q69Z91;Q99NB1;Q3TZ45;Q569W4	11561000	46803000	31502000		2.99553e+07
427	Macrophage actin-associated tyrosine-phosphorylated protein;pp37;Proline-serine-threonine phosphatase-interacting protein 2;Putative uncharacterized protein;Pstpip2 protein	Q99M15;Q3U4E4;Q4FJU4;F6YQF0	20166000	43658000	25878000		2.99007e+07
428	Pdk3 protein;Putative uncharacterized protein;Pyruvate dehydrogenase kinase, isoenzyme 3;Pyruvate dehydrogenase kinase, isoenzyme 3, isoform CRA_b;[Pyruvate dehydrogenase [lipoamide]] kinase isozyme 3, mitochondrial;Pyruvate dehydrogenase kinase isoform 3	Q4FJR4;Q922H2;Q3V250;E9QAW7	23851000	36244000	28896000		2.96637e+07
429	Ras-related protein Rab-2A;RAB2, member RAS oncogene family;Rab2A;RAB2A, member RAS oncogene family;Putative uncharacterized protein	P53994;Q0PD65;Q6PDZ3;Q8BXY4	30014000	26685000	32043000		2.95807e+07
430	Vacuolar proton pump subunit E 1;V-ATPase 31 kDa subunit;V-type proton ATPase subunit E 1	P50518	32830000	17311000	38176000		29439000
431	60S acidic ribosomal protein P0;60S ribosomal protein L10E;Putative uncharacterized protein;Ribosomal protein, large, P0;MCG17387, isoform CRA_a;Putative uncharacterized protein Rplp0	P14869;Q5M8R8;E9Q070;Q5FWB6;D3YVM5	35053000	22909000	30181000		29381000
432	2-methyl branched chain acyl-CoA dehydrogenase;2-methylbutyryl-coenzyme A dehydrogenase;Short/branched chain specific acyl-CoA dehydrogenase, mitochondrial;Acyl-Coenzyme A dehydrogenase, short/branched chain;Putative uncharacterized protein	Q9DBL1;Q7TMY2;E9Q5L3;Q3V2R9	25453000	34097000	28319000		2.92897e+07
433	Transmembrane emp24 domain trafficking protein 2;Transmembrane emp24 domain trafficking protein 2, isoform CRA_b;Membrane protein p24A;Sid 394;Transmembrane emp24 domain-containing protein 2;Putative uncharacterized protein	A2RS53;Q9R0Q3;F6V6T4;Q8C1Z9;Q3U9H7;Q3THL1	35474000	30550000	21553000		2.91923e+07
434	Integrin-associated protein;Leukocyte surface antigen CD47;Putative uncharacterized protein	Q61735-2;Q61735;E5Q371;Q3U967	19867000	37702000	29878000		29149000
435	Glycine amidinotransferase, mitochondrial;L-arginine:glycine amidinotransferase;Transamidinase	Q9D964	27134000	22462000	37191000		28929000
436	Lamina-associated polypeptide 2, isoforms beta/delta/epsilon/gamma;Thymopoietin isoforms beta/delta/epsilon/gamma;Putative uncharacterized protein;Lamina-associated polypeptide 2, isoforms alpha/zeta;Thymopoietin isoforms alpha/zeta	Q61029;Q3UR33;Q3U7B3;Q3U955;Q61029-2;Q61029-4;Q61033;Q61033-2;F6QXX3;Q78WP6	14390000	27904000	44325000		28873000
437	Cytochrome c, somatic;MCG119910;Putative uncharacterized protein	G3UWG1;P62897;Q56A15;G3UW49	24168000	30682000	31755000		2.88683e+07
438	MEK-binding partner 1;Mitogen-activated protein kinase kinase 1-interacting protein 1;Mitogen-activated protein kinase scaffold protein 1;MCG121084;MCG4114, isoform CRA_a;Putative uncharacterized protein	O88653;Q542I7;Q3TX23	21976000	22050000	42552000		2.88593e+07
439	Putative uncharacterized protein;ATP-specific succinyl-CoA synthetase subunit beta;Succinyl-CoA ligase [ADP-forming] subunit beta, mitochondrial;Succinyl-CoA synthetase beta-A chain	Q3U6C7;Q3UCC6;Q9Z2I9	27909000	25489000	32948000		28782000
440	GDI-1;Rho GDP-dissociation inhibitor 1;Rho-GDI alpha	Q99PT1	21722000	25155000	38854000		28577000
441	Serine hydroxymethyltransferase	Q9CZN7;Q3TFD0;Q99K87	28427000	29527000	27371000		2.84417e+07
442	60S ribosomal protein L4;Putative uncharacterized protein;Ribosomal protein L4	Q9D8E6;Q564E8;Q9CSM5	35916000	22533000	26476000		2.83083e+07
443	Fibronectin receptor subunit beta;Integrin beta-1;VLA-4 subunit beta	P09055	34870000	26841000	22840000		2.81837e+07
444	ATP synthase protein 8;A6L;F-ATPase subunit 8	A3E4B1;A3R456;P03930;Q5GA80;Q7JD02	25613000	28353000	30166000		28044000
445	Rpl7a protein;60S ribosomal protein L7a;Surfeit locus protein 3;Ribosomal protein L7A;MCG11348;Putative uncharacterized protein;Ribosomal protein L7a;Putative uncharacterized protein Gm5459;Putative uncharacterized protein Gm16477	F6TJZ4;Q80UT7;P12970;Q5EBG5;Q58ET1;Q6P1A9;D3YXT4;D3Z3R0;F6VBB8;F6YI27	36114000	21573000	25903000		2.78633e+07
446	60S acidic ribosomal protein P2	P99027	25644000	22462000	35481000		2.78623e+07
447	Complex III subunit 4;Complex III subunit IV;Cytochrome b-c1 complex subunit 4;Cytochrome c1, heme protein, mitochondrial;Ubiquinol-cytochrome-c reductase complex cytochrome c1 subunit	Q9D0M3;Q9D0M3-2	26091000	30166000	26922000		2.77263e+07
448	Sorting and assembly machinery component 50 homolog	Q8BGH2	27816000	24703000	30627000		2.77153e+07
449	Myosin I beta;Myosin-Ic	Q9WTI7;Q9WTI7-3;Q9WTI7-2;Q9WTI7-4;F8WIE8	31146000	25028000	26962000		27712000
450	Envelope protein;Envelope polyprotein;MLV-related proviral Env polyprotein;Surface protein;Transmembrane protein;Envelope glycoprotein;Truncated envelope polyprotein	Q61877;Q811N6;Q80SW4;Q811N3;P10404;Q811M8;Q811N1;Q505R5;Q80SV3;Q80SV2;Q811N2	19366000	36100000	27310000		27592000
451	67 kDa calelectrin;Annexin A6;Annexin VI;Annexin-6;Calphobindin-II;Chromobindin-20;Lipocortin VI;p68;p70;Protein III;Putative uncharacterized protein	P14824;Q3UI56;Q3UDK4	22909000	30760000	28966000		27545000
452	Propionyl-Coenzyme A carboxylase, alpha polypeptide, isoform CRA_b;Putative uncharacterized protein;Propanoyl-CoA:carbon dioxide ligase subunit alpha;Propionyl-CoA carboxylase alpha chain, mitochondrial	Q3UGC8;Q91ZA3	31538000	23041000	28039000		2.75393e+07
453	ADP-ribosylation factor-like protein 10C;ADP-ribosylation factor-like protein 8B;Novel small G protein indispensable for equal chromosome segregation 1;Putative uncharacterized protein	Q9CQW2;Q9DAB3	34028000	17068000	31027000		2.73743e+07
454	21 kDa transmembrane-trafficking protein;Transmembrane emp24 domain-containing protein 10;Transmembrane protein Tmp21	Q9D1D4;Q9D1D4-2	32750000	23594000	25717000		2.73537e+07
455	Complex I-49kD;NADH dehydrogenase [ubiquinone] iron-sulfur protein 2, mitochondrial;NADH-ubiquinone oxidoreductase 49 kDa subunit;Putative uncharacterized protein Ndufs2	Q91WD5;D3YXT0;F6RJ83	24686000	25847000	31505000		27346000
456	Microsomal glutathione S-transferase 1;Microsomal GST-I;Putative uncharacterized protein Mgst1	E9QJW0;Q91VS7;Q53ZD4;D3YU60	24604000	22605000	34040000		27083000
457	Putative uncharacterized protein;Growth arrest specific 7;Growth arrest-specific protein 7;MKIAA0394 protein	Q3U432;Q0VBR8;B1ATI9;Q60780;Q3U8N2;Q6A075;Q60780-2	19094000	40578000	21565000		27079000
458	Cytoplasmic FMR1-interacting protein 1;Specifically Rac1-associated protein 1	Q7TMB8;Q7TMB8-2	27372000	30991000	22799000		27054000
459	Putative uncharacterized protein;Glycoprotein 25L2;Transmembrane emp24 domain-containing protein 9;Tmed9 protein;Transmembrane emp24 protein transport domain containing 9, isoform CRA_b	E9PWI2;Q9CZL0;Q3TFU8;Q99KF1;Q6PDC2;Q3U7N8	34735000	22768000	23538000		2.70137e+07
460	Adenylate cyclase-stimulating G alpha protein;Extra large alphas protein;Guanine nucleotide-binding protein G(s) subunit alpha isoforms XLas;Guanine nucleotide-binding protein G(s) subunit alpha isoforms short	Q6R0H7;P63094;Q6R0H7-4;P63094-2;P63094-3	24649000	30265000	25469000		2.67943e+07
461	NAD(P)H:quinone oxidoreductase type 3 polypeptide A2;NADH-cytochrome b5 reductase 1	Q9DB73;G3UZG6;Q9DB73-2	23771000	26266000	30125000		2.67207e+07
462	Hydroxyacyl-coenzyme A dehydrogenase, mitochondrial;Medium and short-chain L-3-hydroxyacyl-coenzyme A dehydrogenase;Short-chain 3-hydroxyacyl-CoA dehydrogenase	Q61425	21169000	23605000	35387000		2.67203e+07
463	Complex I-42kD;NADH dehydrogenase [ubiquinone] 1 alpha subcomplex subunit 10, mitochondrial;NADH-ubiquinone oxidoreductase 42 kDa subunit	Q99LC3	24215000	25823000	29875000		2.66377e+07
464	Dynamin-like 120 kDa protein, form S1;Dynamin-like 120 kDa protein, mitochondrial;Large GTP-binding protein;Optic atrophy protein 1 homolog;MKIAA0567 protein	P58281-2;P58281;Q80TX7;E0CXD1	25136000	28077000	26098000		26437000
465	3-hydroxyisobutyryl-CoA hydrolase, mitochondrial;3-hydroxyisobutyryl-coenzyme A hydrolase	Q8QZS1;E0CX19	20255000	35189000	23500000		2.63147e+07
466	Up-regulated during skeletal muscle growth protein 5	Q78IK2	22376000	30485000	25599000		2.61533e+07
467	Dehydrogenase/reductase SDR family member 1;Putative uncharacterized protein	Q99L04;Q3TVU9	28705000	25728000	23964000		2.61323e+07
468	17-beta-hydroxysteroid dehydrogenase 12;3-ketoacyl-CoA reductase;Estradiol 17-beta-dehydrogenase 12;KIK-I;Hydroxysteroid (17-beta) dehydrogenase 12;Hydroxysteroid (17-beta) dehydrogenase 12, isoform CRA_b;Hydroxysteroid (17-beta)dehydrogenase 12	O70503;Q0VGQ1;O70503-2	32248000	23819000	22273000		2.61133e+07
469	Isoleucine--tRNA ligase;Isoleucyl-tRNA synthetase, mitochondrial;Iars2 protein;Putative uncharacterized protein	Q8BIJ6;E9PWN2;Q8R2M5;E9PWN3;Q8BIL6	20810000	23386000	34112000		2.61027e+07
470	Integrin beta-3;Platelet membrane glycoprotein IIIa	O54890	37455000	26533000	13830000		2.59393e+07
471	Cytochrome P450 5A1;Thromboxane-A synthase;Thromboxane A synthase 1, platelet;Putative uncharacterized protein	P36423;Q8K320;Q3UTF0	29283000	20054000	28058000		2.57983e+07
472	Metavinculin;Vinculin	Q64727	17757000	29721000	29616000		25698000
473	Lrpap1 protein;Alpha-2-macroglobulin receptor-associated protein;Heparin-binding protein 44;Low density lipoprotein receptor-related protein-associated protein 1;Putative uncharacterized protein;Low density lipoprotein receptor-related protein associated protein 1;Low density lipoprotein receptor-related protein associated protein 1, isoform CRA_a;Low density lipoprotein receptor-associated prote…	Q8K295;F6SY09;P55302;Q8C252;Q52KI7;Q3TL96;Q6ZY49;Q5D0B0;Q6PEM5;Q6PB52	30661000	18710000	27122000		2.54977e+07
474	MKIAA0118 protein;Rab-12;Ras-related protein Rab-21;Rab21;RAB21, member RAS oncogene family	Q6A0C7;P35282;Q0PD35	23018000	26768000	26190000		2.53253e+07
475	MHC	D2YW38	24631000	16746000	34533000		2.53033e+07
476	60S ribosomal protein L12;MCG18564, isoform CRA_a;MCG20026;Putative uncharacterized protein;Ribosomal protein L12;Rpl12 protein	P35979;Q5BLK0;Q3TIQ2;Q8C2K0;Q6DI58	31209000	20292000	24026000		2.51757e+07
477	Basic immunoglobulin superfamily;Basigin;HT7 antigen;Membrane glycoprotein gp42	P18572;O55107;P18572-2;O55108	20701000	36126000	18671000		25166000
478	APOBEC1-binding protein 2;DnaJ homolog subfamily B member 11;ER-associated DNAJ;ER-associated dnaJ protein 3;ER-associated Hsp40 co-chaperone	Q99KV1	32097000	21588000	21371000		2.50187e+07
479	Ras-related protein Rab-8B;Rab8B;RAB8B, member RAS oncogene family;RAB8B, member RAS oncogene family, isoform CRA_c;Putative uncharacterized protein	P61028;Q0PD49;E9Q445;Q8BKQ0	34878000	11127000	28959000		24988000
480	Alpha-II spectrin;Fodrin alpha chain;Spectrin alpha chain, brain;Spectrin, non-erythroid alpha chain;Spectrin alpha 2;Spna2 protein	P16546;P16546-2;E9Q447;A3KGU7;B9EKJ1;B2RXX6;A3KGU5;B7ZWK3	30322000	28185000	15828000		2.47783e+07
481	Long-chain acyl-CoA synthetase 4;Long-chain-fatty-acid--CoA ligase 4;Acyl-CoA synthetase long-chain family member 4;Acyl-CoA synthetase long-chain family member 4, isoform CRA_c;Putative uncharacterized protein	Q9QUJ7;Q9QUJ7-2;Q91YN3;Q8BW44	18265000	29270000	26457000		24664000
482	Ras-related protein Rab-32;Rab32;RAB32, member RAS oncogene family;Putative uncharacterized protein	Q9CZE3;Q0PD23;Q3TW01	21938000	24576000	27032000		2.45153e+07
483	40S ribosomal protein S18;Ke-3;MCG23000, isoform CRA_b;Putative uncharacterized protein;Ribosomal protein S18;MCG116671;Ribosomal protein S18 (Rps18) pseudogene;Putative uncharacterized protein Gm5321	F5H8M6;P62270;Q561N5;Q5SVZ5;G3UZW2;Q3TW65;D3YWV7	30893000	22778000	19702000		2.44577e+07
484	Zyxin;Putative uncharacterized protein;Zyx protein	Q62523;Q8CBM0;Q3TCR9;Q7TQE2;E9Q625;Q8CD55	20659000	38327000	14252000		2.44127e+07
485	Heme oxygenase 2;Heme oxygenase (Decycling) 2;Putative uncharacterized protein;Putative uncharacterized protein Hmox2	O70252;Q544R7;Q3U6W4;D3YX62	32796000	22301000	18078000		2.43917e+07
486	Isovaleryl coenzyme A dehydrogenase;Isovaleryl-CoA dehydrogenase, mitochondrial	A3KGG9;Q9JHI5	26201000	17820000	29148000		2.43897e+07
487	Clone PH-2D-2;H-2 class I histocompatibility antigen, alpha chain	P01896	23759000	20622000	28784000		2.43883e+07
488	Putative uncharacterized protein;Glioblastoma amplified sequence;Glioblastoma-amplified sequence;Protein NipSnap homolog 2	Q3TD78;Q7TMG8;O55126	24261000	26329000	22559000		24383000
489	Leucyl-cystinyl aminopeptidase;Oxytocinase;Putative uncharacterized protein;Lnpep protein	Q8C129;Q8BZ14;Q3TTA8;Q6NY09	20557000	25326000	27013000		2.42987e+07
490	UPF0451 protein C17orf61 homolog;Putative uncharacterized protein RP23-422L16.23	Q5F285;F6YWB5;Q5F286	25773000	21012000	25694000		2.41597e+07
491	Putative uncharacterized protein Gm10119;40S ribosomal protein S3a;Protein TU-11;Putative uncharacterized protein;MCG1128, isoform CRA_c;Ribosomal protein S3A;Putative uncharacterized protein Gm9000	D3Z6C3;P97351;Q9D1S3;Q564F3;Q3UAC2;Q3U5P8;Q3UJU5;D3Z7W7	31643000	19353000	21267000		2.40877e+07
492	Adipocyte protein P27;Carbonyl reductase [NADPH] 2;Lung carbonyl reductase;NADPH-dependent carbonyl reductase 2;Carbonyl reductase 2;Carbonyl reductase 2, isoform CRA_b;Putative uncharacterized protein	P08074;Q542P5;F6YNX9;A2AC17	27903000	18488000	25631000		2.40073e+07
493	46 kDa mannose 6-phosphate receptor;Cation-dependent mannose-6-phosphate receptor;Putative uncharacterized protein;Mannose-6-phosphate receptor, cation dependent, isoform CRA_a	P24668;Q3UF03;Q3UKQ5	26188000	21902000	23915000		2.40017e+07
494	Propanoyl-CoA:carbon dioxide ligase subunit beta;Propionyl-CoA carboxylase beta chain, mitochondrial;Propionyl Coenzyme A carboxylase, beta polypeptide;Propionyl Coenzyme A carboxylase, beta polypeptide, isoform CRA_a;Pccb protein;Putative uncharacterized protein	Q99MN9;Q8CFZ3;Q7TMF4;A0PJE6;E9Q1J7;Q3UYS0;E9Q5K5	26613000	18523000	26625000		2.39203e+07
495	MKIAA0281 protein;Engulfment and cell motility protein 1;Protein ced-12 homolog	F8WIL9;Q571D6;Q8BPU7;Q8BPU7-3	20413000	35862000	15344000		23873000
496	Malectin;Putative uncharacterized protein Mlec	Q6ZQI3;D3Z1M3	25619000	22994000	22939000		2.38507e+07
497	Neural precursor cell expressed developmentally down-regulated protein 5;Septin-2;Putative uncharacterized protein Sept2	P42208;E9Q3V6;D3Z3C0;D3YYB1;F6WYM0	27486000	22246000	21752000		23828000
498	Heat shock 84 kDa;Heat shock protein HSP 90-beta;Tumor-specific transplantation 84 kDa antigen;Heat shock protein 84b;Heat shock protein 90 alpha (Cytosolic), class B member 1;MCG18238;Putative uncharacterized protein	P11499;Q71LX8	25281000	23055000	22691000		2.36757e+07
499	Putative uncharacterized protein;4-trimethylaminobutyraldehyde dehydrogenase;Aldehyde dehydrogenase family 9 member A1;Gamma-aminobutyraldehyde dehydrogenase	Q3TG52;Q3U367;Q3V1N7;Q9JLJ2;Q3THE7;A7VL18;Q3TMT4;Q3UDG0	25425000	21959000	23530000		23638000
500	G-protein-signaling modulator 3;G-protein signalling modulator 3 (AGS3-like, C. elegans);G-protein signalling modulator 3 (AGS3-like, C. elegans), isoform CRA_a;Putative uncharacterized protein NG1	Q3U1Z5;Q0VGT5;Q3U1Z5-2;O35443	21255000	33083000	16151000		2.34963e+07
501	Adipocyte plasma membrane-associated protein;Protein DD16	Q9D7N9	13274000	33313000	23883000		23490000
502	1-O-acylceramide synthase;Group XV phospholipase A2;LCAT-like lysophospholipase;Lysophospholipase 3;Lysosomal phospholipase A2	Q8VEB4	21690000	14436000	34156000		2.34273e+07
503	Legumain;Legumain, isoform CRA_a;Asparaginyl endopeptidase;Protease, cysteine 1;Putative uncharacterized protein	A2RTI3;O89017;Q3UE99	28886000	17872000	23474000		2.34107e+07
504	Mitochondrial import receptor subunit TOM40 homolog;Mitochondrial outer membrane protein of 35 kDa;Protein Haymaker;Translocase of outer membrane 40 kDa subunit homolog;Putative uncharacterized protein	Q9QYA2;Q3UQD0	24661000	21114000	24161000		23312000
505	Cell-surface glycoprotein p91	P97484;F8WIY1	18920000	30943000	20005000		2.32893e+07
506	NADH dehydrogenase [ubiquinone] flavoprotein 2, mitochondrial;NADH-ubiquinone oxidoreductase 24 kDa subunit	Q9D6J6;Q9D6J6-2	18292000	23969000	27191000		2.31507e+07
507	Dynamin UDNM;Dynamin-2;Putative uncharacterized protein	P39054;P39054-2;Q3T9X3;G3UZZ3	18282000	26638000	24312000		2.30773e+07
508	Cyclooxygenase-1;Prostaglandin G/H synthase 1;Prostaglandin H2 synthase 1;Prostaglandin-endoperoxide synthase 1;Ptgs1 protein;Putative uncharacterized protein	P22437;Q543T1;Q3UZ23;Q3TJN9	19881000	25110000	23920000		2.29703e+07
509	60S ribosomal protein L18;Ribosomal protein L18	P35980;Q58EW0;Q642K1;Q0QEW9;G3UZK4;G3UZJ6	33784000	20991000	13918000		2.28977e+07
510	Putative uncharacterized protein;60S ribosomal protein L14;Ribosomal protein L14	Q9CWK0;Q9CR57;Q569Z0	28263000	17655000	22741000		2.28863e+07
511	Aspartate-beta-hydroxylase;Aspartate-beta-hydroxylase, isoform CRA_c;Aspartate beta-hydroxylase;Aspartyl/asparaginyl beta-hydroxylase;Peptide-aspartate beta-dioxygenase;Putative uncharacterized protein;Aspartly beta-hydroxylase	A2AL84;Q8BSY0;A2AL85;E9Q6M2;Q8CBM2;Q9EQ66;Q8BQK0	26970000	16620000	24915000		22835000
512	14-3-3 protein epsilon;Putative uncharacterized protein;Tyrosine 3-monooxygenase/tryptophan 5-monooxygenase activation protein, epsilon polypeptide;Tyrosine 3-monooxygenase/tryptophan 5-monooxygenase activation protein, epsilon polypeptide, isoform CRA_c	P62259;Q5SS40;Q8BPH1	23789000	23735000	20653000		2.27257e+07
513	Nipsnap homolog 3A (C. elegans);NipSnap-related protein;Protein NipSnap homolog 3A	B1AWZ4;Q9CQE1;B1AWZ5	19476000	22431000	26209000		2.27053e+07
514	ATPase inhibitor, mitochondrial;Inhibitor of F(1)F(o)-ATPase;ATPase inhibitory factor 1;ATPase inhibitory factor 1, isoform CRA_b;Putative uncharacterized protein	O35143;Q9D879;E9PV44	29063000	18045000	20481000		2.25297e+07
515	Cytokine tag7;Peptidoglycan recognition protein 1;Peptidoglycan recognition protein short;Pglyrp1 protein	O88593;Q4FK86	16213000	35850000	15415000		2.24927e+07
516	Monocarboxylate transporter 4;Solute carrier family 16 member 3;Putative uncharacterized protein;Solute carrier family 16 (Monocarboxylic acid transporters), member 3;Solute carrier family 16 (Monocarboxylic acid transporters), member 3, isoform CRA_a	P57787;Q3TMA0;Q3UDP9;B1ATM2;B1ATM1	20662000	25002000	21788000		22484000
517	Isochorismatase domain-containing protein 2A, mitochondrial;Isoc2a protein	P85094;B2RY90	18464000	25606000	23192000		2.24207e+07
518	Septin-11	Q8C1B7;Q8C1B7-2;Q8C1B7-3;F8VPR4;F6QE87;F6RM49	26609000	25410000	15101000		2.23733e+07
519	Capping protein (Actin filament) muscle Z-line, alpha 1;Putative uncharacterized protein;CapZ alpha-1;F-actin-capping protein subunit alpha-1	Q5RKN9;Q3UAS2;E9PWZ5;P47753;Q3UJV2;Q3TLJ0	20616000	30157000	16246000		2.23397e+07
520	2,4-dienoyl-CoA reductase [NADPH];2,4-dienoyl-CoA reductase, mitochondrial;2,4-dienoyl CoA reductase 1, mitochondrial;Decr1 protein;Putative uncharacterized protein	Q9CQ62;Q4FJK0	21737000	16826000	28412000		22325000
521	Septin-9;SL3-3 integration site 1 protein;Septin 9;Putative uncharacterized protein	Q80UG5;Q80UG5-3;A2A6U3;Q3TDR9;Q80UG5-2;A2A6U5	21593000	25262000	20021000		22292000
522	Putative uncharacterized protein;Signal sequence receptor, delta;Signal sequence receptor, delta, isoform CRA_c;Signal sequence receptor subunit delta;Translocon-associated protein subunit delta;Signal sequence receptor, delta, isoform CRA_b	Q9D8L3;Q62186;Q3TVJ8;Q9DC94;Q9D6F7	30681000	16762000	19362000		2.22683e+07
523	Complex I-PDSW;NADH dehydrogenase [ubiquinone] 1 beta subcomplex subunit 10;NADH-ubiquinone oxidoreductase PDSW subunit;Putative uncharacterized protein Ndufb10	Q9DCS9;D3YUK4	19756000	22012000	24884000		2.22173e+07
524	60S ribosomal protein L5;MCG13589;Putative uncharacterized protein;Ribosomal protein L5;Putative uncharacterized protein Rpl5	P47962;Q58EU6;Q3U850;Q3TKR5;Q3THE1;D3YYV8	27134000	18810000	20603000		2.21823e+07
525	Putative uncharacterized protein;Aldehyde dehydrogenase family 18 member A1;Delta-1-pyrroline-5-carboxylate synthase;Gamma-glutamyl kinase;Gamma-glutamyl phosphate reductase;Glutamate 5-kinase;Glutamate-5-semialdehyde dehydrogenase;Glutamyl-gamma-semialdehyde dehydrogenase	Q3TWN8;Q9Z110;Q9Z110-2;Q3UGW8;Q3UZ27	19860000	25875000	20360000		2.20317e+07
526	Abl-interactor 1;Abelson interactor 1;Abl interactor 1;Ablphilin-1;e3B1;Eps8 SH3 domain-binding protein;Spectrin SH3 domain-binding protein 1;Putative uncharacterized protein;Abl-interactor 1, isoform CRA_a;Abi1 protein	B7ZCT9;Q8CBW3;B7ZCU0;Q8CBW3-3;Q3TJ64;Q8CBW3-4;Q3TJR5;B7ZCU3;B7ZCU4;Q6AXD3;Q8CBW3-2;Q3TMI0;Q3TPY5;B7ZCU5;B7ZCU2;B7ZCU1;Q8CBW3-5;Q3UAH6	20632000	28509000	16279000		2.18067e+07
527	Heterogeneous nuclear ribonucleoprotein K;Hnrpk protein;Putative uncharacterized protein;Putative uncharacterized protein ENSMUSP00000095927;Putative uncharacterized protein ENSMUSP00000088990	P61979-2;P61979;Q5FWJ5;Q3TUA1;Q3TL71;Q3TJ38;Q3U6X2;E9PVM4;E9Q8D6;Q3U9Q3;B2M1R6;P61979-3;D3YWG1;Q3TG17;D3Z5X4	24089000	26711000	14415000		2.17383e+07
528	Microsomal signal peptidase 25 kDa subunit;Signal peptidase complex subunit 2	Q9CYN2	28554000	13524000	23130000		21736000
529	Arginine-rich protein;Mesencephalic astrocyte-derived neurotrophic factor;Protein ARMET;Arginine-rich, mutated in early stage tumors, isoform CRA_b;Putative uncharacterized protein;Armet protein	Q9CXI5;Q3TMX5;Q80ZP8;A8C1V1;E0CXA8;F6T4L3;F6USD5	33170000	11437000	20335000		2.16473e+07
530	Putative uncharacterized protein;Calmodulin	Q3UKW2;P62204	18133000	32445000	14179000		2.15857e+07
531	60S ribosomal protein L13;A52	P47963;Q5RKP3;E9PZ94	28558000	15512000	20639000		2.15697e+07
532	MCG1040650;Stomatin (Epb7.2)-like 2;Stomatin-like protein 2	A2AG40;Q99JB2;F6WI02;A2AG38;A2AG39	20961000	24870000	18661000		2.14973e+07
533	60S ribosomal protein L21;MCG120646;MCG121646, isoform CRA_a;MCG121688;MCG18971;Putative uncharacterized protein;Ribosomal protein L21;Rpl21 protein;MCG11578;Putative uncharacterized protein Gm16415;Putative uncharacterized protein ENSMUSP00000100527;MCG132291;Putative uncharacterized protein Gm10155;Putative uncharacterized protein Gm5528;MCG7979;Putative uncharacterized protein Gm8054;MCG18244;…	O09167;Q9CQM8;D3YWQ7;D3YWP4;D3Z3K3;D3Z1Q1;Q4VA28;D3YVN8;D3YX83;D3Z5J6	28563000	20752000	14980000		2.14317e+07
534	Acyl-CoA dehydrogenase family member 9, mitochondrial	Q8JZN5	19721000	21023000	23063000		21269000
535	Peroxiredoxin-2;Thiol-specific antioxidant protein;Thioredoxin peroxidase 1;Thioredoxin-dependent peroxide reductase 1;Prdx2 protein;Putative uncharacterized protein Prdx2	Q61171;Q5M9N9;D3Z4A4	14405000	15898000	33382000		2.12283e+07
536	Branched-chain acyl-CoA oxidase;Peroxisomal acyl-coenzyme A oxidase 3;Pristanoyl-CoA oxidase;Putative uncharacterized protein	Q9EPL9;E9Q296;Q8C178;Q3TAW3	25697000	20714000	17064000		2.11583e+07
537	NCK associated protein 1 like;Putative uncharacterized protein	Q8K1X4;Q3UDY0	18879000	25020000	18849000		20916000
538	40S ribosomal protein S4, X isoform;Putative uncharacterized protein;MCG116623;Ribosomal protein S4 X-linked;Ribosomal protein S4, X-linked;Ribosomal protein S4, Y-linked 2;RIKEN cDNA 1110033J19	P62702;Q3UXQ6;Q545X8;Q545F8;Q3V1Z5	26728000	17001000	18840000		2.08563e+07
539	Destrin;Destrin, isoform CRA_a;Dstn protein;Actin-depolymerizing factor;Sid 23	Q4FK36;Q9R0P5	15782000	30252000	16524000		2.08527e+07
540	Putative uncharacterized protein Gm6139;40S ribosomal protein S2;40S ribosomal protein S4;Protein LLRep3;MCG12811, isoform CRA_b;MCG142391;Putative uncharacterized protein;Ribosomal protein S2;Putative uncharacterized protein Rps2;Putative uncharacterized protein Gm5921	D3YWA0;E9PV46;P25444;Q58EU3;Q3TLE5;Q3TXS9;D3YWJ3;Q3UB36;D3YVC1;Q9DC49;Q3TXR5;Q3TI78;Q3TL20;F6YTZ4;O89072;D3YWT9;F8VQ36	28530000	14674000	19032000		2.07453e+07
541	Heterochromatin protein 1-binding protein 3;Heterochromatin protein 1, binding protein 3	Q3TEA8;Q3TEA8-2;Q3TEA8-3;A2AM65	21777000	31116000	9230600		2.07079e+07
542	Mitochondrial import inner membrane translocase subunit Tim13	P62075	20389000	17987000	23662000		2.06793e+07
543	Lysosomal Pro-X carboxypeptidase;Proline carboxypeptidase;Prolylcarboxypeptidase	Q7TMR0	13780000	13352000	34677000		20603000
544	Guanine nucleotide-binding protein G(I)/G(S)/G(O) subunit gamma-12	Q9DAS9	18778000	21900000	21020000		20566000
545	60S ribosomal protein L15;Ribosomal protein L15;Putative uncharacterized protein Gm5292	E9PWH9;E9QAZ2;Q9CZM2;Q5M8Q0;Q3U7D2;D3Z0H4;E9Q1X1	28228000	16681000	16394000		2.04343e+07
546	Putative uncharacterized protein Gls	D3Z7P3;D3Z7P4	17436000	19290000	24494000		2.04067e+07
547	Carnitine O-palmitoyltransferase 2, mitochondrial;Carnitine palmitoyltransferase II;Putative uncharacterized protein	P52825;Q3UN55;Q3UDA8	19507000	20859000	20757000		2.03743e+07
548	5B10;Calcyclin;Prolactin receptor-associated protein;Protein S100-A6;S100 calcium-binding protein A6;MC3T3-E1 calcyclin;Putative uncharacterized protein;S100 calcium binding protein A6 (Calcyclin)	P14069;Q545I9	27077000	10542000	23288000		2.03023e+07
549	H-2 class II histocompatibility antigen gamma chain;Ia antigen-associated invariant chain;MHC class II-associated invariant chain;CD74 antigen (Invariant polypeptide of major histocompatibility complex, class II antigen-associated), isoform CRA_f;Putative uncharacterized protein;CD74 antigen (Invariant polypeptide of major histocompatibility complex, class II antigen-associated);CD74 antigen (Inv…	P04441;Q3U4Q8;P04441-2;Q545Y5	10824000	10097000	39954000		2.02917e+07
550	LIM and SH3 domain protein 1;Metastatic lymph node gene 50 protein;Lasp1 protein;LIM and SH3 protein 1;LIM and SH3 protein 1, isoform CRA_b;Putative uncharacterized protein	Q61792;Q543N3;A2A6H0;A2A6G9;A2A6G8;A2A6G7;A2A6G6	23713000	23502000	13618000		2.02777e+07
551	N-ethylmaleimide-sensitive fusion protein;Suppressor of K(+) transport growth defect 2;Vesicle-fusing ATPase;Vesicular-fusion protein NSF	P46460	25874000	19032000	15825000		2.02437e+07
552	Complex I-30kD;NADH dehydrogenase [ubiquinone] iron-sulfur protein 3, mitochondrial;NADH-ubiquinone oxidoreductase 30 kDa subunit	Q9DCT2	17019000	16129000	27533000		20227000
553	55 kDa erythrocyte membrane protein;Membrane protein, palmitoylated 1;Membrane protein, palmitoylated;Putative uncharacterized protein	P70290;Q542P4;B7ZCL8;Q684Q6;A2AN84	28103000	12981000	19594000		20226000
554	100 kDa coated vesicle protein A;Adapter-related protein complex 2 alpha-1 subunit;Adaptor protein complex AP-2 subunit alpha-1;Alpha1-adaptin;Alpha-adaptin A;AP-2 complex subunit alpha-1;Clathrin assembly protein complex 2 alpha-A large chain;Plasma membrane adaptor HA2/AP2 adaptin alpha A subunit	P17426;P17426-2	18759000	17920000	23991000		2.02233e+07
555	Ubiquinol-cytochrome c reductase hinge protein;Complex III subunit 6;Complex III subunit VIII;Cytochrome b-c1 complex subunit 6, mitochondrial;Cytochrome c1 non-heme 11 kDa protein;Mitochondrial hinge protein;Ubiquinol-cytochrome c reductase complex 11 kDa protein	B1ASG5;P99028	25806000	17490000	17111000		2.01357e+07
556	eIF-4D;Eukaryotic initiation factor 5A isoform 1;Eukaryotic translation initiation factor 5A-1;Eukaryotic initiation factor 5A isoform 2;Eukaryotic translation initiation factor 5A-2	P63242;Q8BGY2	20832000	22744000	16770000		2.01153e+07
557	Acyl-CoA synthetase family member 2, mitochondrial	Q8VCW8	23916000	16157000	19439000		1.98373e+07
558	Nuclear envelope pore membrane protein POM 210;Nuclear pore membrane glycoprotein 210;Nucleoporin Nup210;Pore membrane protein of 210 kDa	Q9QY81	13624000	20575000	25066000		19755000
559	MCG125789, isoform CRA_a;Taok3 protein;Serine/threonine-protein kinase TAO3;Thousand and one amino acid protein 3;Putative uncharacterized protein	B2RY27;Q8BYC6;Q3V3K3	16043000	27444000	15775000		19754000
560	Syntaxin-3;Putative uncharacterized protein;MCG12909, isoform CRA_a;Syntaxin 3;cDNA FLJ52253, highly similar to Mus musculus syntaxin 3 (Stx3), transcript variant C, mRNA	Q64704;Q3TBP0;Q3UZI9;Q8CAN1;Q8R1B7;Q64704-2;E9QN34;Q64704-5;Q64704-6;Q64704-3;B4DE70	13455000	29714000	16068000		1.97457e+07
561	Secretory carrier-associated membrane protein 2;Putative uncharacterized protein;Secretory carrier membrane protein 2	Q9ERN0;Q3TAL2;Q3TU28	19436000	26358000	13248000		1.96807e+07
562	Cell surface glycoprotein F4/80;EGF-like module receptor 1;EGF-like module-containing mucin-like hormone receptor-like 1;EMR1 hormone receptor;Putative uncharacterized protein	Q61549;Q3U9R0;Q3U1M9	16418000	19036000	23573000		1.96757e+07
563	Extended synaptotagmin-2	Q3TZZ7;Q3TZZ7-2	17790000	26144000	14698000		19544000
564	Antioxidant enzyme AOE372;Peroxiredoxin IV;Peroxiredoxin-4;Thioredoxin peroxidase AO372;Thioredoxin-dependent peroxide reductase A0372;Peroxiredoxin 4	O08807;B1AZS9	25678000	13026000	19839000		1.95143e+07
565	Cysteine and glycine-rich protein 1;Cysteine-rich protein 1;Csrp1 protein;Cysteine and glycine-rich protein 1, isoform CRA_b;Putative uncharacterized protein	P97315;Q4FJX4	20046000	19594000	18855000		1.94983e+07
566	CD48;Putative uncharacterized protein;CD48 antigen, isoform CRA_c	Q18PH8;Q3UK50;Q8C2T1	18430000	23031000	16180000		1.92137e+07
567	DNA-binding p52/p100 complex, 100 kDa subunit;Polypyrimidine tract-binding protein-associated-splicing factor;Splicing factor, proline- and glutamine-rich;Putative uncharacterized protein	Q8VIJ6;Q3TZL2	22071000	28834000	6482400		1.91291e+07
568	Erythrocyte protein band 4.1-like 2;Band 4.1-like protein 2;Generally expressed protein 4.1;Protein 4.1G;Putative uncharacterized protein;Erythrocyte protein band 4.1-like 2, isoform CRA_c;Epb4.1l2 protein	B6ZHD0;G3X9B8;O70318;Q80UE3;Q3UNQ6;Q80UE5;Q80UE4;B6ZHC7;B6ZHC5;Q811B2;G3X991;B6ZHC6;Q8C928;Q8CGJ6;E9Q4H2	25863000	14510000	16779000		1.90507e+07
569	Inactive hydroxysteroid dehydrogenase-like protein 1	Q8BTX9	17622000	22146000	16866000		18878000
570	Ras-related protein Rab-1A;YPT1-related protein;RAB1, member RAS oncogene family, isoform CRA_a;Rab1A;MKIAA3012 protein;Putative uncharacterized protein	P62821;Q0PD67;Q6ZPF0;Q3UB66	21416000	15950000	19253000		18873000
571	Ezrin-radixin-moesin-binding phosphoprotein 50;Na(+)/H(+) exchange regulatory cofactor NHE-RF1;Regulatory cofactor of Na(+)/H(+) exchanger;Sodium-hydrogen exchanger regulatory factor 1;Solute carrier family 9 isoform A3 regulatory factor 1;Putative uncharacterized protein;Solute carrier family 9 (Sodium/hydrogen exchanger), isoform 3 regulator 1	P70441;Q3TG37	19048000	23208000	14180000		18812000
572	Glutathione peroxidase;Glutathione peroxidase 4;Phospholipid hydroperoxide glutathione peroxidase, mitochondrial;Phospholipid hydroperoxide glutathione peroxidase, nuclear	Q76LV0;O70325;Q5XJZ8;O70325-2;Q3TI34;Q91XR9;Q3TIF2;Q8K4U7	16260000	19903000	19639000		1.86007e+07
573	Complex I-B14;NADH dehydrogenase [ubiquinone] 1 alpha subcomplex subunit 6;NADH-ubiquinone oxidoreductase B14 subunit	Q9CQZ5	17857000	18450000	19480000		1.85957e+07
574	Calponin H2, smooth muscle;Calponin-2;Neutral calponin;Calponin 2;Putative uncharacterized protein;Putative uncharacterized protein Cnn2;Cnn2 protein	Q08093;Q543F3;D3Z7R6;Q922F8	12019000	20580000	23184000		1.85943e+07
575	Defender against cell death 1;Defender against cell death 1, isoform CRA_a;Dolichyl-diphosphooligosaccharide--protein glycosyltransferase subunit DAD1	B8JJY6;P61804	18259000	13681000	23790000		1.85767e+07
576	Putative uncharacterized protein;Epidermal surface antigen;Flotillin-2;Membrane component chromosome 17 surface marker 1 homolog;Flotillin 2;Flotillin 2, isoform CRA_a	Q3UEG9;Q60634;Q60634-2;Q8CDE0;Q9DC36;Q5SS83;Q60634-3	15947000	19020000	20670000		1.85457e+07
577	P2X purinoceptor;ATP receptor;P2X purinoceptor 1;Purinergic receptor	B2KG89;P51576;B1AUD1;Q91WI3	11716000	26950000	16917000		1.85277e+07
578	Aldehyde dehydrogenase 1 family, member B1;Aldehyde dehydrogenase family 1 member B1;Aldehyde dehydrogenase X, mitochondrial	B1AWX7;Q9CZS1	15082000	11295000	29040000		1.84723e+07
579	Leucine-rich repeat-containing protein 59;Putative uncharacterized protein	Q922Q8;Q3TF84	18073000	13125000	24065000		18421000
580	MKIAA0253 protein;Nicastrin;Putative uncharacterized protein	F6UF97;Q6ZQF2;P57716;Q3T9E5;Q3TD54;Q3TDE4	13283000	20748000	21150000		1.83937e+07
581	Annexin A7;Annexin VII;Annexin-7;Synexin;Anxa7 protein;Putative uncharacterized protein	F8WGC2;Q07076;Q922A2;Q3TJ49;Q3UYL7;Q8BP75;Q8CCV9	13132000	13284000	28719000		1.83783e+07
582	60S ribosomal protein L23a;MCG10806;Putative uncharacterized protein;Ribosomal protein L23a;Rpl23a protein;Putative uncharacterized protein Gm8112;Putative uncharacterized protein Gm8137;Putative uncharacterized protein Gm3940;Putative uncharacterized protein Gm10335;Putative uncharacterized protein ENSMUSP00000100709	P62751;Q5M9M5;F8WH61;Q4V9X9;Q91YK6;D3Z5J8;D3Z5J9;D3YU45;D3Z1D6;D3YU46	22046000	15937000	17121000		18368000
583	Ribosomal protein S14;40S ribosomal protein S14;Putative uncharacterized protein Rps14;Putative uncharacterized protein	O70569;P62264;D3Z7I1;D3YVF4;Q3UJS5	25935000	13259000	15755000		1.83163e+07
584	Acid phosphatase 2 lysosomal;Acid phosphatase 2, lysosomal, isoform CRA_a;Lysosomal acid phosphatase;Putative uncharacterized protein	A2AGR5;P24638;E9Q9I3;Q3U4F3;Q3UZN1;B7ZCF5;B7ZCF4	16193000	10535000	28095000		1.82743e+07
585	Formin-like 1;Formin-like 1, isoform CRA_b;Formin-like protein 1;Formin-related protein;Formin-like 1, isoform CRA_c;Putative uncharacterized protein	A2AB61;Q9JL26;A2AB60;Q9JL26-2;Q3TY82	13240000	25945000	15419000		1.82013e+07
586	Integrin-linked protein kinase	O55222	17184000	21232000	16161000		1.81923e+07
587	Vacuolar proton pump subunit G 1;V-ATPase 13 kDa subunit 1;V-type proton ATPase subunit G 1;ATPase, H+ transporting, lysosomal V1 subunit G1;G1 isoform of V-ATPase subunit;MCG20078, isoform CRA_d;Putative uncharacterized protein	Q9CR51;Q5HZY7;Q3U7E0	23473000	11504000	19239000		18072000
588	Calcium-activated neutral proteinase 1;Calpain mu-type;Calpain-1 catalytic subunit;Calpain-1 large subunit;Micromolar-calpain;Putative uncharacterized protein;Capn1 protein	O35350;Q8C2J1;Q3TI07;Q3UDG8;Q80Y25;Q3TB79;Q3UF24	13258000	21165000	19744000		1.80557e+07
589	Putative uncharacterized protein;Calumenin, isoform CRA_b;Cardiac calumenin isoform	Q3TL33;Q6XLQ8	21781000	13601000	18716000		1.80327e+07
590	Protein disulfide-isomerase TMX3;Thioredoxin domain-containing protein 10;Thioredoxin-related transmembrane protein 3	Q8BXZ1	17635000	14812000	21380000		1.79423e+07
591	C-Src kinase;p50CSK;Protein-tyrosine kinase MPK-2;Tyrosine-protein kinase CSK;Putative uncharacterized protein	P41241;Q3UVH2;Q8BIS9	12633000	22185000	18956000		1.79247e+07
592	CDC10 protein homolog;Septin-7;Putative uncharacterized protein;MKIAA4020 protein	E9Q9F5;O55131;E9Q1G8;Q8C2A3;Q3UNN1;Q5DTS3	20357000	19270000	13437000		17688000
593	60S ribosomal protein L8;Putative uncharacterized protein;Ribosomal protein L8	P62918;Q3UJS0;Q3THC7;Q9Z237	28696000	12800000	11462000		1.76527e+07
594	Putative uncharacterized protein;Idua protein;Alpha-L-iduronidase	Q8BMG0;Q6PEP9;Q3TDU4;P48441;Q3U1Z0;Q8BLF6	17420000	13042000	22427000		1.76297e+07
595	Aldehyde dehydrogenase family 6 member A1;Methylmalonate-semialdehyde dehydrogenase [acylating], mitochondrial;Aldh6a1 protein	Q9EQ20;Q8K0L1	15716000	17874000	19236000		1.76087e+07
596	Antigen peptide transporter 2;ATP-binding cassette sub-family B member 3;Histocompatibility antigen modifier 2;Antigen processing transporter TAP2;Transporter 2, ATP-binding cassette, sub-family B (MDR/TAP);Putative uncharacterized protein;TAP2;Tap2 protein	P36371;Q792S7;Q3UA79;Q61232;Q3TXM1;Q80WF7;Q61227;Q61228;Q61229;Q61230;Q61231	19217000	16099000	17506000		1.76073e+07
597	Solute carrier family 27 (Fatty acid transporter), member 4;Long-chain fatty acid transport protein 4;Solute carrier family 27 member 4;Putative uncharacterized protein	A2ARC5;Q91VE0;Q3TD48;Q9CV67	16698000	21422000	14676000		1.75987e+07
598	nm23-M2;Nucleoside diphosphate kinase B;P18;Nucleoside diphosphate kinase;Down syndrome cell adhesion molecule-like protein	E9PZF0;Q01768;Q5NC82;B0LAA8;Q8R4B4	17160000	13954000	21667000		1.75937e+07
599	Beta-II spectrin;Embryonic liver fodrin;Fodrin beta chain;Spectrin beta chain, brain 1;Spectrin, non-erythroid beta chain 1;MKIAA4049 protein	Q62261;Q62261-2;Q5DTR4	22018000	18974000	11775000		17589000
600		F7DBB3	26446000	13024000	13191000		1.75537e+07
601	60S ribosomal protein L30;MCG20799;MCG22431;MCG4898, isoform CRA_a;Putative uncharacterized protein;Ribosomal protein L30;Rpl30 protein	P62889;Q58DZ3;Q497D7;F7CZ57;Q5PR15	22479000	15968000	14212000		17553000
602	MOSC domain-containing protein 2, mitochondrial	Q922Q1;F6UB20	16406000	14753000	21487000		1.75487e+07
603	Putative uncharacterized protein;Ddx5 protein;DEAD (Asp-Glu-Ala-Asp) box polypeptide 5;MCG2872, isoform CRA_a;DEAD box protein 5;DEAD box RNA helicase DEAD1;Probable ATP-dependent RNA helicase DDX5;RNA helicase p68	Q3V0Z8;Q5U222;Q8BTS0;Q61656;A1L333;Q3UXW3	18161000	21369000	13033000		17521000
604	Integrin alpha 2b;GPalpha IIb;Integrin alpha-IIb;Integrin alpha-IIb heavy chain;Integrin alpha-IIb light chain;Platelet membrane glycoprotein IIb;Putative uncharacterized protein	B2RPR7;Q9QUM0;Q8C815	28479000	16032000	8041900		1.75176e+07
605	Complement C1q subcomponent subunit B;Complement component 1, q subcomponent, beta polypeptide;Putative uncharacterized protein	P14106;Q3U793;Q3U6I5;Q3US82	24958000	12091000	15479000		1.75093e+07
606	Alpha-actinin cytoskeletal isoform;Alpha-actinin-1;F-actin cross-linking protein;Non-muscle alpha-actinin-1;Alpha actinin 1a	Q7TPR4;A1BN54	17729000	17754000	16850000		1.74443e+07
607	60S ribosomal protein L22;Heparin-binding protein HBp15;MCG12304;MCG130059;Putative uncharacterized protein;Ribosomal protein L22	P67984;Q4VAG4	23037000	15632000	13527000		1.73987e+07
608	ATPase class I type 8A member 1;Chromaffin granule ATPase II;Probable phospholipid-transporting ATPase IA;Atp8a1 protein;ATPase, aminophospholipid transporter (APLT), class I, type 8A, member 1, isoform CRA_b;MKIAA4233 protein;Putative uncharacterized protein	P70704;F6WYQ5;A1L332;Q5DTG0;Q8BR88;Q8CA15;Q52KQ7	16478000	16811000	18594000		1.72943e+07
609	ADP-ribosylation factor 6;Putative uncharacterized protein	P62331;Q3U0D7	13711000	16023000	21835000		1.71897e+07
610	Solute carrier family 25 (Mitochondrial carrier, dicarboxylate transporter), member 10;Solute carrier family 25 (Mitochondrial carrier, dicarboxylate transporter), member 10, isoform CRA_b;Mitochondrial dicarboxylate carrier;Solute carrier family 25 member 10	B1ATZ4;Q9QZD8	17767000	16009000	17667000		1.71477e+07
611	Choline phosphatase 3;Phosphatidylcholine-hydrolyzing phospholipase D3;Phospholipase D3;Schwannoma-associated protein 9	O35405	19247000	11515000	20652000		17138000
612	Thioredoxin domain containing 4 (Endoplasmic reticulum);Endoplasmic reticulum resident protein 44;Thioredoxin domain-containing protein 4;Putative uncharacterized protein	B1AY76;Q9D1Q6;Q3URM4	18090000	14807000	18481000		17126000
613	Putative uncharacterized protein;Vesicle-associated membrane protein, associated protein B and C;VAMP-associated protein 33b;Vesicle-associated membrane protein-associated protein B	Q8BH80;Q9QY76;Q3TU78;Q3TA54	21445000	18135000	11499000		1.70263e+07
614	Putative uncharacterized protein;ESP10;Radixin;Rdx protein	Q3U111;Q3TH46;P26043;Q3UJJ8;Q05CE6;Q7TSG6;Q8C2N4	18785000	18874000	13378000		1.70123e+07
615	E-selectin ligand 1;Golgi apparatus protein 1;Golgi sialoglycoprotein MG-160	Q61543;Q53WR6;F8WHM5	23738000	12310000	14889000		16979000
616	Mast cell protease 8;Putative uncharacterized protein	P43430;Q3UWB6	4771000	6392200	39770000		1.69777e+07
617	Embigin;Teratocarcinoma glycoprotein Gp-70;Putative uncharacterized protein	P21995;Q3TI59;Q3TSZ8;Q3UFK0	17465000	14879000	18579000		1.69743e+07
618	Putative uncharacterized protein;B5;Dolichyl-diphosphooligosaccharide--protein glycosyltransferase subunit STT3A;Integral membrane protein 1;STT3, subunit of the oligosaccharyltransferase complex, homolog A (S. cerevisiae)	Q3U547;P46978;Q8BMP9;Q3TG02;Q3TUR1;Q3U573;Q5U412;Q3UA28;Q3U9H4;Q3TVN9;Q8BWT4	21692000	14230000	14988000		16970000
619	Heme oxygenase 1;P32 protein;Putative uncharacterized protein	P14901;Q3U5U6;Q3U5H8	21797000	13387000	15610000		1.69313e+07
620	H-2 class II histocompatibility antigen, A-U beta chain	P06344	11904000	5612300	33246000		1.69208e+07
621	Putative uncharacterized protein Tmed7	D3YZZ5;E9Q7G1	25733000	15085000	9894000		16904000
622	Endosomal adaptor protein p14;Late endosomal/lysosomal Mp1-interacting protein;Mitogen-activated protein-binding protein-interacting protein;Roadblock domain-containing protein 3	Q9JHS3	11917000	14831000	23764000		1.68373e+07
623	Transferrin receptor protein 1;Putative uncharacterized protein;Transferrin receptor, isoform CRA_a;Transferrin receptor, isoform CRA_c	Q62351;Q542D9;Q8C872	22458000	11775000	16252000		1.68283e+07
624	Delayed early response protein 6;Glycosylation-inhibiting factor;L-dopachrome isomerase;L-dopachrome tautomerase;Macrophage migration inhibitory factor;Phenylpyruvate tautomerase;MCG3124, isoform CRA_b;Putative uncharacterized protein	P34884;Q545F0	9759700	11611000	28861000		16743900
625	Myeloid cysteine-rich protein;Putative uncharacterized protein;Resistin like gamma, isoform CRA_a;Resistin-like molecule gamma;Resistin like gamma;Resistin like molecule gamma	Q8K426;Q7TM98	13101000	27916000	9121700		16712900
626	Mitochondrial import receptor subunit TOM22 homolog;Translocase of outer membrane 22 kDa subunit homolog;Putative uncharacterized protein	Q9CPQ3;Q3UBW3	18546000	18593000	12921000		1.66867e+07
627	Aromatic esterase 2;Serum aryldialkylphosphatase 2;Serum paraoxonase/arylesterase 2	Q62086	17311000	14770000	17934000		1.66717e+07
628	Apolipoprotein B-100 receptor;Apolipoprotein B-48 receptor	Q8VBT6	13445000	27192000	9212800		16616600
629	Actin-binding protein 1;Drebrin-like protein;SH3 domain-containing protein 7	Q62418;Q62418-2;Q62418-3	14423000	21983000	13281000		1.65623e+07
630	Scaffold protein Pbp1;Syndecan-binding protein 1;Syntenin-1;Putative uncharacterized protein;Syntenin;MCG4375, isoform CRA_b;Syndecan binding protein	O08992;Q3TET7;Q3U902;Q3UBE4;O88601;Q3TMX0;Q3TWV1;Q3UC68;Q3U724;Q3UB97;Q3U6J5;Q3U6Q3;Q3TXC7;A2AKJ6;A2AKJ9	14106000	15532000	19857000		1.64983e+07
631	Delta(3),delta(2)-enoyl-CoA isomerase;Dodecenoyl-CoA isomerase;Peroxisomal 3,2-trans-enoyl-CoA isomerase;Putative uncharacterized protein	Q9WUR2;Q3TCD4;Q9WUR2-2;E9PVM6;E9PYA9;E9PUY9;E9Q858;E9PYC6;E9Q7A8	12707000	22678000	13993000		1.64593e+07
632	RING finger protein 13;Putative uncharacterized protein;Ring finger protein 13, isoform CRA_f;Ring finger protein 13, isoform CRA_a;Ring finger protein 13, isoform CRA_e	O54965;Q3TJV7;Q8CB78;O54965-2;Q3UTG4;Q8C4F9	16304000	13957000	19008000		16423000
633	Programmed cell death 6 interacting protein;ALG-2-interacting protein 1;ALG-2-interacting protein X;E2F1-inducible protein;Eig2;Programmed cell death 6-interacting protein;Pdcd6ip protein;MKIAA1375 protein	B8JJL8;Q9WU78-3;Q9WU78;Q80Y09;Q6ZPS9	11267000	16712000	21248000		16409000
634	Vesicle transport through interaction with t-SNAREs homolog 1B;Vesicle transport v-SNARE protein Vti1-like 1;Vti1-rp1;Vesicle transport through interaction with t-SNAREs 1B homolog;Vesicle transport through interaction with t-SNAREs 1B homolog, isoform CRA_c;GES30;Putative uncharacterized protein	O88384;Q91XH6;E9Q5B1;Q9Z2P7;Q3TUP8;F6UHS3	20849000	12586000	15693000		16376000
635	ATP synthase subunit f, mitochondrial	P56135;F8WHP8	8556800	12912000	27448000		16305600
636	p23;Ras-related protein R-Ras;Harvey rat sarcoma oncogene, subgroup R;Putative uncharacterized protein	P10833;Q3U1N3	14015000	17139000	17119000		16091000
637	52 kDa phosphoprotein;Lymphocyte-specific antigen WP34;Lymphocyte-specific protein 1;S37 protein;Lymphocyte specific 1	P19973;P19973-2;A8Y5C5	17874000	19311000	11065000		1.60833e+07
638	Cell death regulatory protein GRIM-19;Complex I-B16.6;Gene associated with retinoic and interferon-induced mortality 19 protein;NADH dehydrogenase [ubiquinone] 1 alpha subcomplex subunit 13;NADH-ubiquinone oxidoreductase B16.6 subunit	Q9ERS2	17339000	13644000	17102000		1.60283e+07
639	85 kDa lysosomal membrane sialoglycoprotein;Lysosome membrane protein 2;Lysosome membrane protein II;Scavenger receptor class B member 2;Putative uncharacterized protein	O35114;Q3TCS7	21019000	8670100	18068000		1.5919e+07
640	Phosphatidylinositide phosphatase SAC1;Suppressor of actin mutations 1-like protein	Q9EP69	20481000	14196000	13053000		15910000
641	Peptide methionine sulfoxide reductase;Peptide-methionine (S)-S-oxide reductase;Protein-methionine-S-oxide reductase	Q9D6Y7;Q9D6Y7-2;Q9D6Y7-3;Q9D6Y7-4	9345300	20896000	17463000		1.59014e+07
642	Transmembrane protein C9orf46 homolog	Q9D3P8	15314000	13552000	18781000		1.58823e+07
643	Putative uncharacterized protein;Biphenyl hydrolase-like protein;Valacyclovir hydrolase	Q3TDN8;Q8R164	17759000	13827000	16061000		1.58823e+07
644	Alpha-soluble NSF attachment protein;N-ethylmaleimide-sensitive factor attachment protein alpha;Putative uncharacterized protein	Q9DB05;Q9CXX1	14525000	14879000	17995000		1.57997e+07
645	67 kDa neutrophil oxidase factor;NADPH oxidase activator 2;Neutrophil cytosol factor 2;Neutrophil NADPH oxidase factor 2;p67-phox;Neutrophil cytosolic factor 2	O70145;Q1PCS1	11047000	22753000	13496000		1.57653e+07
646	Delta(3,5)-Delta(2,4)-dienoyl-CoA isomerase, mitochondrial	O35459;F7B227	12964000	19262000	14880000		15702000
647	cAMP-inducible protein 2;Solute carrier family 37 member 2;Sugar phosphate exchanger 2	Q9WU81-2;Q9WU81	15808000	9921300	21260000		15663100
648	Coagulation factor XIII A chain;Protein-glutamine gamma-glutamyltransferase A chain;Transglutaminase A chain;Putative uncharacterized protein	Q8BH61;Q3V3W7;Q3TQH1;Q3TC79;Q3TDG1;E9QA31	18216000	10404000	18136000		1.55853e+07
649	Adapter-related protein complex 1 subunit beta-1;Adaptor protein complex AP-1 subunit beta-1;AP-1 complex subunit beta-1;Beta-1-adaptin;Beta-adaptin 1;Clathrin assembly protein complex 1 beta large chain;Golgi adaptor HA1/AP1 adaptin beta subunit;Adaptor protein complex AP-1, beta 1 subunit;Putative uncharacterized protein;Ap1b1 protein	O35643;Q5SVG4;Q5SVG5;Q8CC13;Q3TVN4;Q3U1K9;Q6NXY3	12300000	13110000	21333000		15581000
650	Protein kinase C beta type	P68404-2;P68404	14680000	17171000	14887000		1.55793e+07
651	Calgizzarin;Endothelial monocyte-activating polypeptide;Protein S100-A11;Protein S100-C;S100 calcium-binding protein A11	G5E8Y7;P50543	6286700	18957000	21493000		15578900
652	ATP-binding cassette sub-family B member 7, mitochondrial;ATP-binding cassette transporter 7	Q61102	16916000	18337000	11482000		1.55783e+07
653	Pleckstrin homology domain-containing family O member 2;Pleckstrin homology domain-containing family Q member 1	Q8K124	16365000	17988000	12355000		1.55693e+07
654	3-hydroxy-3-methylglutarate-CoA lyase;Hydroxymethylglutaryl-CoA lyase, mitochondrial;Putative uncharacterized protein	P38060;Q3UMP2	15293000	16150000	15184000		1.55423e+07
655	GTPase Ran;GTP-binding nuclear protein Ran;Ras-like protein TC4;Ras-related nuclear protein;Putative uncharacterized protein;MCG49183;Novel Ras protein (1700009N14Rik);RIKEN cDNA 1700009N14 gene	P62827;Q3ULW0;Q14AA6	14334000	15233000	17023000		15530000
656	Protein unc-93 homolog B1	E9PYK0;Q8VCW4;E9Q8P6	20834000	10450000	15129000		15471000
657	Myosin-Id;Myo1d protein	Q5SYD0;Q5SYD0-2;B2RWZ2	9902600	23423000	13054000		1.54599e+07
658	Protein FAM49B	Q921M7	11646000	17648000	17080000		15458000
659	LETM1 and EF-hand domain-containing protein 1, mitochondrial;Leucine zipper-EF-hand-containing transmembrane protein 1	Q9Z2I0	11968000	15814000	18534000		1.54387e+07
660		P0CW03;P0CW02	13302000	17132000	15667000		15367000
661	MCG140951;Plexin B2;Plxnb2 protein;Putative uncharacterized protein;MKIAA0315 protein	B2RXS4;Q3UH76;E9Q832;Q8CHG6	19968000	10783000	14933000		15228000
662	Carnitine O-palmitoyltransferase 1, liver isoform;Carnitine O-palmitoyltransferase I, liver isoform;Carnitine palmitoyltransferase 1A;Carnitine palmitoyltransferase 1a, liver;Carnitine palmitoyltransferase 1a, liver, isoform CRA_a;Putative uncharacterized protein;Acyltransferase	P97742;Q7TQD5;Q3UGT1;A8ASF5	15034000	17497000	13124000		1.52183e+07
663	CD300 antigen-like family member F;CMRF35-like molecule 1;Leukocyte mono-Ig-like receptor 3;Myeloid-associated immunoglobulin-like receptor 5;CD300 antigen like family member F	Q6SJQ7;Q6SJQ7-2;A2A6Z2;Q6SJQ7-3	11029000	21710000	12772000		1.51703e+07
664	Ras-related protein Rab-18;Rab18;RAB18, member RAS oncogene family, isoform CRA_a	P35293;Q0PD38	17050000	15277000	13035000		1.51207e+07
665	Histone H1;Histone H1(0);Histone H1.0;MyD196;Putative uncharacterized protein	P10922;Q3U4Y0;Q8C1Y3	22830000	15874000	6617100		1.5107e+07
666	Wiskott-Aldrich syndrome protein homolog;Wiskott-Aldrich syndrome homolog (Human);Wiskott-Aldrich syndrome protein (WASP);Wiscott-Aldrich Syndrome protein homolog	P70315;Q53WY0;Q61078	14972000	18064000	12110000		1.50487e+07
667	Stromal cell-derived factor 2-like protein 1	Q9ESP1	17983000	11577000	15546000		1.50353e+07
668	Adaptor protein complex AP-1 mu-1 subunit;Adaptor-related protein complex 1 mu-1 subunit;AP-1 complex subunit mu-1;AP-mu chain family member mu1A;Clathrin assembly protein complex 1 medium chain 1;Clathrin coat assembly protein AP47;Clathrin coat-associated protein AP47;Golgi adaptor HA1/AP1 adaptin mu-1 subunit;Mu1A-adaptin;Mu-adaptin 1;Adaptor-related protein complex AP-1, mu subunit 1;Putative…	P35585;Q3UG16	16934000	14438000	13623000		1.49983e+07
669	Pantophysin;Synaptophysin-like protein 1;Putative uncharacterized protein	O09117;O09117-2;Q3TVX7;Q3U4T9;D6RFU9	18113000	14563000	12312000		14996000
670	Novel protein similar to human ubiquinol-cytochrome C reductase complex 7.2 kDa protein UQCR10;Putative uncharacterized protein;RIKEN cDNA 1110020P15, isoform CRA_b;Complex III subunit 9;Complex III subunit X;Cytochrome b-c1 complex subunit 9;Cytochrome c1 non-heme 7 kDa protein;Ubiquinol-cytochrome c reductase complex 7.2 kDa protein	Q5NCJ9;Q8R1I1	3002700	4122900	37805000		1.49769e+07
671	Sialate O-acetylesterase;Sialate O-acetylesterase large subunit;Sialate O-acetylesterase small subunit;Sialic acid-specific 9-O-acetylesterase;Yolk sac protein 2	P70665;P70665-2;P70665-3	10749000	8723300	25309000		14927100
672	Nras protein;GTPase NRas;Transforming protein N-Ras;Neuroblastoma ras oncogene;Putative uncharacterized protein	E9Q753;Q4FJP3;P08556;Q9D091;Q3UCX0;Q3TMF4	17391000	16846000	10464000		1.49003e+07
673	Isocitrate dehydrogenase [NAD] subunit gamma, mitochondrial;Isocitric dehydrogenase subunit gamma;NAD(+)-specific ICDH subunit gamma;Isocitrate dehydrogenase 3 (NAD+), gamma;Isocitrate dehydrogenase 3 NAD+, gamma;Putative uncharacterized protein;Isocitrate dehydrogenase 3 (NAD+), gamma, isoform CRA_c	P70404;Q3TGZ3;Q3TKM5;Q684I8	15556000	13106000	16026000		14896000
674	Osteoclast-stimulating factor 1;SH3 domain protein 3	Q62422	8784300	16470000	19180000		1.48114e+07
675	Ribosomal protein L1;60S ribosomal protein L10a;CSA-19;Neural precursor cell expressed developmentally down-regulated protein 6	Q3U561;Q5XJF6;P53026	19912000	9526900	14947000		14795300
676	Single-stranded DNA binding protein 1;Single-stranded DNA binding protein 1, isoform CRA_a;Single-stranded DNA-binding protein, mitochondrial	Q8R2K3;Q9CYR0	14617000	16396000	13357000		14790000
677	Anchorin CII;Annexin A5;Annexin V;Annexin-5;Calphobindin I;Endonexin II;Lipocortin V;Placental anticoagulant protein 4;Placental anticoagulant protein I;Thromboplastin inhibitor;Vascular anticoagulant-alpha	P48036	12580000	10870000	20862000		1.47707e+07
678	Myeloperoxidase;Myeloperoxidase heavy chain;Myeloperoxidase light chain;Mpo protein;MKIAA4033 protein	P11247;Q6RFG4;Q7TMS4;Q571G0	10355000	12335000	21615000		1.47683e+07
679	Lamin-B2;Putative uncharacterized protein	P21619;P21619-2;Q3V159	10703000	12362000	21159000		1.47413e+07
680	MIR-interacting saposin-like protein;Protein canopy homolog 2;Putative secreted protein ZSIG9;Transmembrane protein 4	Q9QXT0	14718000	13947000	15126000		14597000
681	NHL repeat-containing protein 3;MKIAA4083 protein	Q8CCH2;Q5DTP3	11805000	10534000	21190000		1.45097e+07
682	Apolipoprotein O-like;RIKEN cDNA 9430083G14, isoform CRA_c;Protein FAM121A;Putative uncharacterized protein	B1AV13;Q78IK4;E9PUP2;Q9CZB4;B1AV14	14177000	15030000	14211000		1.44727e+07
683	Semaphorin-7A;Semaphorin-K1;Semaphorin-L	Q9QUR8	8973900	22239000	12129000		14447300
684	Arrestin beta-2;Beta-arrestin-2;Arrestin, beta 2;Putative uncharacterized protein	Q91YI4-2;Q91YI4;Q5F2D9;Q3TRC8;E9Q4A2	15558000	16680000	10861000		1.43663e+07
685	Isocitrate dehydrogenase 3 (NAD+) beta;Tumor-related protein	Q91VA7	14364000	13104000	15515000		1.43277e+07
686	Early endosome antigen 1;Eea1 protein	Q8BL66;E9PWF5;Q05CS7	18093000	12837000	11994000		14308000
687	17-beta-hydroxysteroid dehydrogenase 8;3-oxoacyl-[acyl-carrier-protein] reductase;Estradiol 17-beta-dehydrogenase 8;Protein Ke6;Testosterone 17-beta-dehydrogenase 8	P50171-2;P50171	14517000	14600000	13720000		14279000
688	MKIAA0719 protein;Mitochondrial import receptor subunit TOM70;Mitochondrial precursor proteins import receptor;Translocase of outer membrane 70 kDa subunit;Putative uncharacterized protein	Q80TT4;Q9CZW5;Q3TSX8	11205000	16795000	14803000		1.42677e+07
689	Lethal(2) giant larvae protein homolog 3;Syntaxin-binding protein 5;Tomosyn-1;Putative uncharacterized protein Stxbp5	Q8K400;D3Z079;D3Z6W8;D3Z2Q2;Q8K400-2	12019000	17694000	13041000		1.42513e+07
690	130 kDa leucine-rich protein;Leucine-rich PPR motif-containing protein, mitochondrial	Q6PB66	15556000	12988000	14051000		1.41983e+07
691	Hematopoietic cell-specific LYN substrate 1;Hematopoietic lineage cell-specific protein;LckBP1;Putative uncharacterized protein	P49710;Q542G0	16620000	18151000	7688200		1.41531e+07
692	Lamina-associated polypeptide 1B;Torsin-1A-interacting protein 1;Putative uncharacterized protein	E9PZE2;Q1EQW1;E9PZE1;Q921T2;F6YC07;E9PWW2;Q3UE61	11101000	10727000	20587000		1.41383e+07
693	MCG130675;SCAN domain containing 3;Putative uncharacterized protein;Putative uncharacterized protein Scand3;Coiled-coil-helix-coiled-coil-helix domain-containing protein 2, mitochondrial	B2RPU8;Q8CEW7;D3Z5B1;Q9D1L0	11847000	17030000	13281000		1.40527e+07
694	Barrier-to-autointegration factor;Breakpoint cluster region protein 1;LAP2-binding protein 1	O54962	11798000	12815000	17489000		14034000
695	Glycogen phosphorylase, liver form;Phosphorylase	Q9ET01;Q3TJQ7;Q91WP9;Q3UEJ6	8250100	15978000	17728000		1.39854e+07
696	13 kDa FK506-binding protein;FK506-binding protein 2;Immunophilin FKBP13;Peptidyl-prolyl cis-trans isomerase FKBP2;Rotamase;FK506 binding protein 2, isoform CRA_a;Putative uncharacterized protein	P45878;Q3TND1;Q3UND3	17292000	13707000	10864000		1.39543e+07
697	Transmembrane protein 104;MFLJ00021 protein	A2A6S0;B2RU54;Q3TB48;A2A6S1;Q6KAU5	13112000	10835000	17907000		1.39513e+07
698	Growth factor receptor-bound protein 2-binding adapter protein, transmembrane;Protein GAPT	Q8CB93	10903000	19644000	11099000		13882000
699	Deoxyguanosine kinase, isoform CRA_a;Putative uncharacterized protein;Deoxyguanosine kinase, mitochondrial;Deoxyguanosine kinase, isoform CRA_c;Dguok protein;Deoxyguanosine kinase 3	Q8CBU2;Q9QX60;Q9QX60-2;Q504N4;Q91XI5	11605000	14073000	15590000		13756000
700	Rps6ka1 protein;Ribosomal protein S6 kinase polypeptide 1;90 kDa ribosomal protein S6 kinase 1;MAP kinase-activated protein kinase 1a;Ribosomal protein S6 kinase alpha-1;Ribosomal S6 kinase 1;Putative uncharacterized protein	Q810V8;F6Q8A4;F6RQA2;Q505N6;A3KGL7;P18653;E9PWV3;Q3TIM6;Q3UFZ5;G3UZI3	9192900	19173000	12568000		1.36446e+07
701	Vesicle-associated membrane protein 3;Cellubrevin;Synaptobrevin-3	A2A895;P63024	16769000	12811000	11219000		1.35997e+07
702	60S ribosomal protein L9;MCG10266, isoform CRA_a;Putative uncharacterized protein;Ribosomal protein L9;Putative uncharacterized protein Gm5451;Putative uncharacterized protein Rpl9	P51410;Q5EBQ6;D3YYQ0;Q5M9J5;D3Z629	17897000	11276000	11612000		13595000
703	Arylsulfatase C;Steroid sulfatase;Steryl-sulfatase;Steryl-sulfate sulfohydrolase	P50427	17509000	9858700	13409000		1.35922e+07
704	3-mercaptopyruvate sulfurtransferase;Mercaptopyruvate sulfurtransferase;Putative uncharacterized protein;Putative uncharacterized protein Mpst	Q99J99;Q505N7;Q3UW66;D3YYT8	11836000	15035000	13894000		1.35883e+07
705	Alkylglycerone phosphate synthase;Alkyldihydroxyacetonephosphate synthase, peroxisomal;Alkylglycerone-phosphate synthase;Putative uncharacterized protein	A2AL50;Q8C0I1;A2AL49;Q8BKC4	16802000	15752000	8030100		1.3528e+07
706	Sulfite oxidase, mitochondrial	Q8R086	10190000	18747000	11573000		1.35033e+07
707	Vacuolar proton pump subunit H;V-type proton ATPase subunit H	Q8BVE3	12935000	8908600	18660000		13501200
708	Integrin alpha-V;Integrin alpha-V heavy chain;Integrin alpha-V light chain;Vitronectin receptor subunit alpha;Integrin alpha V;Putative uncharacterized protein	P43406;A2AKI5;Q3U4C8	13188000	15654000	11641000		1.34943e+07
709	Rps16 protein;MCG123443;MCG129846;40S ribosomal protein S16	Q5CZY9;Q641N3;A4FUS1;P14131	16863000	11938000	11533000		1.34447e+07
710	Putative uncharacterized protein;Nono protein;Non-POU-domain-containing, octamer binding protein;Non-POU domain-containing octamer-binding protein	Q3TF40;F6XLC7;Q3UM20;Q4FK11;Q99K48;Q3TFC2;Q3TMM5;Q3TTV7;Q99K48-2	18252000	15871000	5821400		13314800
711	Aldehyde dehydrogenase family 4 member A1;Delta-1-pyrroline-5-carboxylate dehydrogenase, mitochondrial	Q8CHT0	12072000	13045000	14702000		13273000
712	CMAP;Cystatin F (Leukocystatin);Putative uncharacterized protein;Cystatin-7;Cystatin-F;Cystatin-like metastasis-associated protein;Leukocystatin	Q9QWL5;Q3TCR2;O89098	4810900	26417000	8468000		1.3232e+07
713	ATP-dependent RNA helicase eIF4A-1;Eukaryotic initiation factor 4A-I;Eukaryotic translation initiation factor 4A1;Putative uncharacterized protein;Eif4a1 protein;ATP-dependent RNA helicase eIF4A-2;Eukaryotic initiation factor 4A-II;Eukaryotic translation initiation factor 4A2;Eukaryotic translation initiation factor 4A2, isoform CRA_d	P60843;Q5F2A7;Q3TFG3;Q3TGK7;Q4FZL1;Q3UXC2;Q3TLL6;Q3U8I0;P10630-2;P10630;Q52KC1;Q8BTU6	13443000	13099000	13132000		1.32247e+07
714	Nucleolar phosphoprotein B23;Nucleolar protein NO38;Nucleophosmin;Numatrin;MCG68069;Nucleophosmin 1;Putative uncharacterized protein;Npm1 protein	Q61937;Q5SQB7;Q5U438;Q5SQB0;Q3U536;Q5SQB5;Q5BL09;Q9DAY9;Q8BSZ3;E9Q5T3	16402000	19440000	3826600		1.32229e+07
715	CNDP dipeptidase 2;Cytosolic non-specific dipeptidase;Glutamate carboxypeptidase-like protein 1;MFLJ00064 protein;CNDP dipeptidase 2 (Metallopeptidase M20 family), isoform CRA_a;Putative uncharacterized protein	Q9D1A2;Q6KAT3;F6XEL6;Q3TG71	12953000	11284000	15271000		1.31693e+07
716	EF hand domain containing 2;Efhd2 protein;Putative uncharacterized protein;EF-hand domain-containing protein D2;Swiprosin-1	Q8C845;Q9D8Y0	14223000	12039000	13223000		1.31617e+07
717	ADP-dependent glucokinase;Putative uncharacterized protein	Q8VDL4;Q3UDS7;Q8VDL4-3;Q3TJ10	10900000	13397000	15078000		13125000
718	Putative uncharacterized protein;60S ribosomal protein L24	Q3UW40;E9QNJ0;Q8BP67;E9Q132;Q9CS31;Q8BT08	14741000	10701000	13909000		13117000
719	Stromal interaction molecule 1	P70302	13753000	15783000	9782500		1.31062e+07
720	GTP-specific succinyl-CoA synthetase subunit beta;Succinyl-CoA ligase [GDP-forming] subunit beta, mitochondrial;Succinyl-CoA synthetase beta-G chain;ASL1/Suclg2 fusion protein	Q9Z2I8;C6EQH3;E9Q2W0;Q9Z2I8-2	12256000	14198000	12620000		1.30247e+07
721	Complex I-ASHI;NADH dehydrogenase [ubiquinone] 1 beta subcomplex subunit 8, mitochondrial;NADH-ubiquinone oxidoreductase ASHI subunit;Putative uncharacterized protein	Q9D6J5;Q3V406;E9Q9J5;F6VCY0	14579000	10939000	13416000		12978000
722	Coronin, actin binding protein 1B;Coronin, actin binding protein 1B, isoform CRA_c;Coronin-1B;Coronin-2	A2RS22;Q9WUM3	16031000	12388000	10254000		12891000
723	Palmitoyl-protein thioesterase;Palmitoyl-protein hydrolase 1;Palmitoyl-protein thioesterase 1;Putative uncharacterized protein	Q8VBX5;E9PVY4;O88531;Q3UB92;Q3U6J9;Q3U6W3;Q3TEL0;Q3TAR8	13102000	9781700	15780000		12887900
724	Complement component 1, q subcomponent, C chain;Complement C1q subcomponent subunit C	Q6DI63;Q02105	17009000	10634000	10982000		12875000
725	GPI inositol-deacylase;Post-GPI attachment to proteins factor 1	Q3UUQ7	15070000	9254300	14015000		1.27798e+07
726	Disintegrin and metalloproteinase domain-containing protein 10;Kuzbanian protein homolog;Mammalian disintegrin-metalloprotease	O35598	12902000	14189000	11182000		1.27577e+07
727	Putative uncharacterized protein;Signal peptidase complex subunit 3 homolog (S. cerevisiae)	Q8C1D0;Q6ZWQ7	10651000	8522600	19057000		1.27435e+07
728	Guanine nucleotide binding protein, alpha 13;Guanine nucleotide binding protein, alpha 13, isoform CRA_b;Guanine nucleotide-binding protein subunit alpha-13;Putative uncharacterized protein	A2AA49;P27601;Q3UE40;Q9D034	10234000	13492000	14283000		1.26697e+07
729	CD9 antigen	P40240	13710000	10892000	13274000		1.26253e+07
730	CDGSH iron sulfur domain-containing protein 1;MitoNEET	Q91WS0	12017000	12076000	13759000		1.26173e+07
731	60S ribosomal protein L27	P61358;Q5BLJ9	17828000	9480200	10440000		1.25827e+07
732	Peptidase (Mitochondrial processing) alpha;Peptidase (Mitochondrial processing) alpha, isoform CRA_b;Alpha-MPP;Mitochondrial-processing peptidase subunit alpha;P-55;Putative uncharacterized protein;Peptidase (Mitochondrial processing) alpha, isoform CRA_a	A2AIW8;Q9DC61;Q3TY06;Q3TTM6;Q3UDE0;A2AIW9;Q8BK51	11925000	11464000	14356000		1.25817e+07
733	Complex I-B18;NADH dehydrogenase [ubiquinone] 1 beta subcomplex subunit 7;NADH-ubiquinone oxidoreductase B18 subunit	Q9CR61	16603000	8537000	12488000		1.25427e+07
734	Phosphatase 2A inhibitor I2PP2A;Protein SET;Template-activating factor I;Putative uncharacterized protein;SET translocation;cDNA sequence BC085271	Q9EQU5-2;Q9EQU5;Q3T9S3;Q5U445;A2BE93;A2BE92	15094000	19669000	2836000		12533000
735	Ferrochelatase;Ferrochelatase, mitochondrial;Heme synthase;Protoheme ferro-lyase;Fech protein	Q544X6;P22315;Q8C3V7;F7CAB4;Q4QRK2;Q3UC49;Q91W09	11913000	11094000	14558000		1.25217e+07
736	Loss of heterozygosity 11 chromosomal region 2 gene A protein homolog;von Willebrand factor A domain-containing protein 5A	Q99KC8	12952000	10173000	14408000		12511000
737	Mutant heparan N-sulfatase;Heparan N-sulfatase;N-sulfoglucosamine sulfohydrolase (Sulfamidase);N-sulfoglucosamine sulfohydrolase (Sulfamidase), isoform CRA_b;Putative uncharacterized protein;N-sulfoglucosamine sulfohydrolase;Sulphamidase	Q9EQ07;Q9EQ08;Q3URR4;A1L3T3;Q9JHK6	10135000	8362100	19002000		12499700
738	Hematopoietic lineage switch 2;Plasma glutamate carboxypeptidase	Q9WVJ3;Q9WVJ3-2	8489900	6425600	22421000		12445500
739	Cathepsin G;Vimentin-specific protease;Cathepsin G, isoform CRA_a	P28293;Q059V7	8601700	10845000	17699000		12381900
740	Transaldolase	Q93092	5936800	12333000	18757000		1.23423e+07
741	Putative uncharacterized protein;N-BAK1;Apoptosis regulator BAK;Bcl-2 homologous antagonist/killer	E9QM21;Q8C264;E9Q2G9;Q91WX5;O08734	10011000	16290000	10674000		12325000
742	Transmembrane protein 106A;Transmembrane protein 106A, isoform CRA_a	A2A4N1;Q8VC04;A2A4N0;A2A4M9	12517000	9138600	15262000		1.23059e+07
743	Guanine nucleotide-binding protein alpha-q;Guanine nucleotide-binding protein G(q) subunit alpha;Putative uncharacterized protein	P21279;Q3UHH5	14195000	9259000	13364000		1.22727e+07
744	Protein transport protein Sec61 subunit alpha isoform 1;Putative uncharacterized protein	P61620;Q3TJD0	13616000	11799000	11381000		1.22653e+07
745	GrpE protein homolog 1, mitochondrial;Mt-GrpE#1;GrpE protein homolog	Q99LP6;Q3UTB8	8382300	13084000	14984000		12150100
746	Heat shock protein 75 kDa, mitochondrial;TNFR-associated protein 1;Tumor necrosis factor type 1 receptor-associated protein;Putative uncharacterized protein;Trap1 protein	Q9CQN1;Q3TK29;Q3TSG8;Q3UPJ8;F6YP65;Q922Z3;Q922R9	12158000	10460000	13763000		12127000
747	Pyk2/RAFTK-associated protein;SKAP55 homolog;Src family-associated phosphoprotein 2;Src kinase-associated phosphoprotein 2;Src kinase-associated phosphoprotein 55-related protein;Src-associated adapter protein with PH and SH3 domains	Q3UND0;Q3UND0-2	13073000	15612000	7422200		1.20357e+07
748	Ras-related protein Rab-1B;Rab1B;RAB1B, member RAS oncogene family, isoform CRA_c;Putative uncharacterized protein	Q9D1G1;Q0PD66;Q3V3C2	14407000	12852000	8846700		1.20352e+07
749	MCG3881, isoform CRA_c;Putative uncharacterized protein;Aldehyde dehydrogenase 7;Aldehyde dehydrogenase family 3 member B1	Q3TX25;Q80VQ0;Q3U3J9	12841000	6646200	16567000		1.20181e+07
750	Syntaxin-4	P70452	12079000	12944000	11015000		1.20127e+07
751	Serum paraoxonase/lactonase 3;Pon3 protein	Q62087;Q99JS7	15000000	9244100	11764000		12002700
752	Protein pigpen;RNA-binding protein FUS;Fusion, derived from t(12;16) malignant liposarcoma (Human), isoform CRA_a;Pigpen protein;Putative uncharacterized protein;Fusion, derived from t(12;16) malignant liposarcoma (Human)	P56959;Q564D0;Q3USY4;Q8CFQ9;Q3UK30;G3UXT7	12755000	16598000	6526400		11959800
753	Pyrroline-5-carboxylate reductase 2;Pyrroline-5-carboxylate reductase	Q922Q4;Q3TJ21;Q3TMZ1	9968300	14235000	11576000		1.19264e+07
754	Syntaxin 12;Syntaxin-12;Putative uncharacterized protein	A2ADS0;Q9ER00;Q3TDG9;Q3TIL5	13057000	8245900	14464000		11922300
755	40S ribosomal protein S7;Putative uncharacterized protein;Ribosomal protein S7;Ribosomal protein S7 transcript variant A	P62082;Q4FZE6;F6SVV1	15889000	11882000	7981800		11917600
756	Endoplasmic reticulum lipid raft-associated protein 2;Erlin-2;Stomatin-prohibitin-flotillin-HflC/K domain-containing protein 2	Q8BFZ9	16241000	10456000	9027000		11908000
757	Complex I-B22;NADH dehydrogenase [ubiquinone] 1 beta subcomplex subunit 9;NADH-ubiquinone oxidoreductase B22 subunit	Q9CQJ8	11696000	11218000	12767000		1.18937e+07
758	40S ribosomal protein S6;Phosphoprotein NP33;MCG6542, isoform CRA_f;Putative uncharacterized protein;Ribosomal protein S6	P62754;Q5BLK1;Q8BT09;Q3TL53	16417000	10240000	8889600		1.18489e+07
759	Heterogeneous nuclear ribonucleoproteins A2/B1;Heterogeneous nuclear ribonucleoprotein A2/B1	O88569;F6U106;B7ZP22;O88569-2;O88569-3	13227000	16678000	5482600		1.17959e+07
760	Chloride intracellular channel 1, isoform CRA_c;Putative uncharacterized protein;Chloride intracellular channel protein 1;Nuclear chloride ion channel 27	Q542F1;Q9Z1Q5;Q3TIP8	7042400	11859000	16483000		11794800
761	Molecule associated with JAK3 N-terminus;Myosin containing a PDZ domain;Myosin-XVIIIa;Myo18a protein	E9QAX2;Q9JMH9-6;Q9JMH9;B2RRE2;Q9JMH9-1;Q9JMH9-4;Q9JMH9-2;Q9JMH9-7;Q9JMH9-5;E9Q405;E9QA74	11447000	11547000	12373000		11789000
762	Complex I-MLRQ;NADH dehydrogenase [ubiquinone] 1 alpha subcomplex subunit 4;NADH-ubiquinone oxidoreductase MLRQ subunit	Q62425	21870000	4888500	8022400		1.15936e+07
763	Putative uncharacterized protein;RIKEN cDNA 1500032D16, isoform CRA_a;NADH dehydrogenase (Ubiquinone) flavoprotein 3	Q3U422;Q3U4K3;Q91WP8	8081900	15328000	11333000		1.1581e+07
764	Glucose-6-phosphate 1-dehydrogenase X;Glucose-6-phosphate 1-dehydrogenase	Q00612;Q3TNL1;Q790Y8;A3KG36	9884900	12733000	11999000		1.1539e+07
765	Glycosyltransferase 25 family member 1;Hydroxylysine galactosyltransferase 1;Procollagen galactosyltransferase 1	Q8K297	13341000	9104500	12144000		1.15298e+07
766	Lims E protein;LIM and senescent cell antigen-like domains 1 isoform D;LIM and senescent cell antigen-like domains 1 isoform B;LIM and senescent cell antigen-like-containing domain protein 1;Particularly interesting new Cys-His protein 1;LIM and senescent cell antigen-like domains 1, isoform CRA_c;Putative uncharacterized protein	E9QP62;Q4ZJB3;A8CVP1;E9Q4A6;A8CVP4;Q99JW4;Q9D7B2	11961000	12273000	10195000		1.14763e+07
767	Addicsin;ADP-ribosylation factor-like protein 6-interacting protein 5;Glutamate transporter EAAC1-interacting protein;GTRAP3-18;PRA1 family protein 3;Prenylated Rab acceptor protein 2;Protein JWa	Q8R5J9	11564000	12035000	10829000		11476000
768	14-3-3 protein eta	P68510	15525000	10350000	8498500		1.14578e+07
769	Complex I-13kD-A;NADH dehydrogenase [ubiquinone] iron-sulfur protein 6, mitochondrial;NADH-ubiquinone oxidoreductase 13 kDa-A subunit;Putative uncharacterized protein Ndufs6	P52503;D3YW32	14433000	11218000	8607800		11419600
770	28S ribosomal protein S36, mitochondrial;Putative uncharacterized protein	Q9CQX8;Q9D6T9	7500100	13148000	13572000		11406700
771	Citrate lyase subunit beta-like protein, mitochondrial	Q8R4N0	9820700	10829000	13326000		1.13252e+07
772	Lactamase, beta;Serine beta-lactamase-like protein LACTB, mitochondrial;Lactb protein;Putative uncharacterized protein	B2RWI2;Q9EP89;Q80UJ8;Q3UEQ3;A1A4A8	8636100	11698000	13493000		11275700
773	1-phosphatidylinositol-4,5-bisphosphate phosphodiesterase gamma-2;Phosphoinositide phospholipase C-gamma-2;Phospholipase C-gamma-2	Q8CIH5	6803800	14020000	12982000		11268600
774	60S ribosomal protein L13a;Transplantation antigen P198;Tum-P198 antigen;MCG23455, isoform CRA_e;Putative uncharacterized protein;Ribosomal protein L13A;Rpl13a protein	P19253;Q5M9M0;E9Q5A0;Q3TDS9	14969000	10190000	8387200		1.11821e+07
775	Vacuolar protein sorting-associated protein 11 homolog;Putative uncharacterized protein	Q91W86;Q8C027	12937000	8985400	11557000		11159800
776	Mitochondrial import inner membrane translocase subunit TIM50	Q9D880	10182000	10503000	12756000		11147000
777	A5 protein;Neuropilin-1;Putative uncharacterized protein	P97333;Q3UFP7;Q3UQY7	16049000	7861700	9493900		1.11349e+07
778	40S ribosomal protein S9;Putative uncharacterized protein;Rps9 protein;Putative uncharacterized protein Rps9	Q6ZWN5;Q9CXW7;Q96EC0;D3YWH9;F7CJS8	12017000	9020300	12362000		11133100
779	Cell surface antigen MS2;Disintegrin and metalloproteinase domain-containing protein 8;Macrophage cysteine-rich glycoprotein;A disintegrin and metallopeptidase domain 8, isoform CRA_c;Putative uncharacterized protein;A disintegrin and metallopeptidase domain 8	Q05910;Q3U1J7;Q8R3D3;Q3TVN5;Q3U7G2;Q3U1R3;Q3UA33;Q3U6N3;E9Q359;Q8C269	10046000	13738000	9485100		11089700
780	Adapter protein GRB2;Growth factor receptor-bound protein 2;SH2/SH3 adapter GRB2;Growth factor receptor bound protein 2;Growth factor receptor bound protein 2, isoform CRA_b;Putative uncharacterized protein;Growth factor receptor bound protein 2, isoform CRA_a	Q60631;Q3U5I5;Q3U1Q4;B1AT92;B1AT94;Q60631-2	10978000	13122000	9106900		1.1069e+07
781	ER-Golgi SNARE of 24 kDa;SEC22 vesicle-trafficking protein homolog B;SEC22 vesicle-trafficking protein-like 1;Vesicle-trafficking protein SEC22b;Putative uncharacterized protein	O08547;E9Q6R3;Q3UZ06	10760000	11128000	11318000		1.10687e+07
782	Leucine rich repeat containing 25;Leucine rich repeat containing 25, isoform CRA_a;Leucine-rich repeat-containing protein 25;Monocyte and plasmacytoid-activated protein	B9EHD0;Q8K1T1	10751000	10049000	12255000		1.10183e+07
783	MKIAA1833 protein;Putative uncharacterized protein Heatr7a	E0CZ22;G3XA21;Q80T84;D3Z624	10956000	8269800	13729000		1.09849e+07
784	Surfeit locus protein 4;Putative uncharacterized protein;Surfeit gene 4;Surfeit gene 4, isoform CRA_a	Q64310;Q545Q2;Q3U7E6;E0CXD9	10050000	13243000	9626400		1.09731e+07
785	3-oxoacyl-[acyl-carrier-protein] synthase, mitochondrial;Beta-ketoacyl-ACP synthase;3-oxoacyl-ACP synthase, mitochondrial	Q9D404;Q148P2	8124300	12584000	12136000		10948100
786	Apoptosis regulator BAX;Putative uncharacterized protein;Bcl2-associated X protein, isoform CRA_b;Bcl2-associated X protein kappa isoform	Q07813;Q3TXJ7;Q544Z6;Q8K3J2	9725500	9833700	13175000		10911400
787	6-phosphogluconate dehydrogenase, decarboxylating	A2AH73;Q9DCD0;Q3UAG2;Q91V28;Q91YT9	8108500	10164000	14458000		1.09102e+07
788	Aquaporin-1;Aquaporin-CHIP;Delayed early response protein 2;Water channel protein for red blood cells and kidney proximal tubule;Putative uncharacterized protein	Q02013;Q3TLW5	11837000	10408000	10445000		1.08967e+07
789	Putative uncharacterized protein Rps19;Rps19 protein;40S ribosomal protein S19	D3Z722;D3Z5R8;Q5M9P3;Q9CZX8;D3YUG3;D3YUT3	11269000	8593700	12793000		1.08852e+07
790	C230096C10Rik protein;Uncharacterized protein KIAA0090;Novel DUF1620 domain containing protein	A1L2Z3;Q8C7X2;A2AMV0;Q8C7X2-2	14215000	8007200	10414000		1.08787e+07
791	Adapter-related protein complex 2 sigma subunit;Adaptor protein complex AP-2 subunit sigma;AP-2 complex subunit sigma;Clathrin assembly protein 2 small chain;Clathrin coat assembly protein AP17;Clathrin coat-associated protein AP17;Plasma membrane adaptor AP-2 17 kDa protein;Sigma2-adaptin;Sigma-adaptin 3b;Adaptor-related protein complex 2, sigma 1 subunit, isoform CRA_a;Putative uncharacterized …	P62743;Q3UJ76;Q7TT10	13311000	9853600	9427100		10863900
792	Serine/threonine-protein phosphatase PP1-alpha catalytic subunit;Putative uncharacterized protein;Serine/threonine-protein phosphatase	P62137;Q3U8W0;Q3TYF5	9394000	10626000	12558000		1.08593e+07
793	OCIA domain-containing protein 1	Q9CRD0;Q9CRD0-2;Q9CRD0-3	9429200	12260000	10877000		10855400
794	Fragilis;Interferon induced transmembrane protein 3;Interferon-inducible protein 15;MCG22590;Putative uncharacterized protein	Q9CQW9	11496000	9177600	11885000		1.08529e+07
795	PtdIns-4,5-P2 4-Ptase I;Transmembrane protein 55B;Type I phosphatidylinositol 4,5-bisphosphate 4-phosphatase	Q3TWL2;F8WHW3;E0CYE6;E0CZ18;E0CZF6	13909000	6708700	11533000		10716900
796	Acyl coenzyme A thioester hydrolase;Acyl-coenzyme A thioesterase 2, mitochondrial;MTE-I;Very-long-chain acyl-CoA thioesterase;Acyl-CoA thioesterase 2;Acot1 protein;Acyl-coenzyme A thioesterase 1;CTE-I;Inducible cytosolic acyl-coenzyme A thioester hydrolase;Long chain acyl-CoA thioester hydrolase	Q9QYR9;Q6P2K2;Q99L15;O55137	8367200	11795000	11974000		1.07121e+07
797	3D3/LYRIC;Lysine-rich CEACAM1 co-isolated protein;Metadherin;Metastasis adhesion protein;Protein LYRIC	Q80WJ7;F6QFT1;F6QHD1;F6ZSG0	12714000	10958000	8440800		1.07043e+07
798	Phosphatidylinositol 4-kinase type 2-alpha;Phosphatidylinositol 4-kinase type II-alpha	Q2TBE6	10982000	5796400	15292000		1.06901e+07
799	Putative uncharacterized protein;40S ribosomal protein S11;MCG23457;MCG49907;Putative uncharacterized protein Gm9808	Q9DB79;E9PXE7;P62281;Q3UC02;Q9D0P6;D3Z3M6	13009000	9746400	9191200		1.06489e+07
800	G protein-coupled receptor kinase 6;G protein-coupled receptor kinase GRK6;Putative uncharacterized protein;G protein-coupled receptor kinase 6, isoform CRA_a;G-protein coupled receptor kinase 6-A;G-protein coupled receptor kinase 6-C	O70293-2;O70293;O70296;Q3TTW2;Q9EP84;Q792R0;Q3UK88	7608500	17992000	6345600		10648700
801	40S ribosomal protein S26;MCG18667;MCG9347;Putative uncharacterized protein;Ribosomal protein S26	P62855;Q497N1	13560000	10012000	8324200		1.06321e+07
802	40S ribosomal protein S15a;Putative uncharacterized protein;Ribosomal protein S15A;Ribosomal protein S15a, isoform CRA_c;Putative uncharacterized protein Gm7263;Putative uncharacterized protein Rps15a	P62245;Q5M9M4;F8WJ41;D3YXU0;D3YVB4;D3Z712	8588200	8927000	14124000		10546400
803	NADH dehydrogenase (Ubiquinone) 1 alpha subcomplex, 12;Putative uncharacterized protein;Complex I-B17.2;NADH dehydrogenase [ubiquinone] 1 alpha subcomplex subunit 12;NADH-ubiquinone oxidoreductase subunit B17.2	Q5M9K5;Q8BME2;Q7TMF3	12317000	12193000	7077100		1.0529e+07
804	Growth factor-regulated calcium channel;Osm-9-like TRP channel 2;Transient receptor potential cation channel subfamily V member 2	Q9WTR1	10359000	9048600	12050000		1.04859e+07
805	133 kDa FK506-binding protein;FK506-binding protein 15;WASP and FKBP-like;Fkbp15 protein;FK506 binding protein 15	Q6P9Q6;Q6P9Q6-2;B2RQ18;Q80YW9	13984000	9806500	7539200		1.04432e+07
806	Putative uncharacterized protein;ER-Golgi intermediate compartment 53 kDa protein;Lectin mannose-binding 1;p58;Protein ERGIC-53	Q3U944;Q9D0F3	14390000	7727900	9183800		10433900
807	Atlastin-3	Q91YH5;E9PYT3;Q91YH5-2	13357000	10265000	7658500		1.04268e+07
808	CD49 antigen-like family member D;Integrin alpha-4;Integrin alpha-IV;Lymphocyte Peyer patch adhesion molecules subunit alpha;VLA-4 subunit alpha;Alpha-4 integrin;Integrin alpha 4;Integrin alpha-4 subunit;Putative uncharacterized protein	Q00651;E9QK91;Q792F9;Q6NV53;Q3U0V9;Q8BQ25;Q3U1F2	8050900	12247000	10936000		10411300
809	Cytoplasmic dynein 1 heavy chain 1;Cytoplasmic dynein heavy chain 1;Dynein heavy chain, cytosolic	Q9JHU4	12513000	9547500	9167300		1.04093e+07
810	Bleomycin hydrolase	Q8R016;E9PZH4	6643400	9683800	14811000		10379400
811	EF-hand domain-containing family member A1	Q8CD10	8128500	13444000	9529400		10367300
812	Adenylate kinase 3 alpha-like 1;Putative uncharacterized protein;Adenylate kinase 3-like;Adenylate kinase isoenzyme 4, mitochondrial;ATP-AMP transphosphorylase	Q3U489;Q9WUR9;Q3UYL0;F8WH88;A2ARF6;F6TEU8;A2ARF3	8376000	10065000	12577000		1.03393e+07
813	Beta-MPP;Mitochondrial-processing peptidase subunit beta;P-52;Putative uncharacterized protein	Q9CXT8;Q3TET5	10725000	9663000	10564000		1.03173e+07
814	Complex I-18 kDa;Complex I-AQDQ;NADH dehydrogenase [ubiquinone] iron-sulfur protein 4, mitochondrial;NADH-ubiquinone oxidoreductase 18 kDa subunit;NADH dehydrogenase (Ubiquinone) Fe-S protein 4;Putative uncharacterized protein	E9QPX3;Q9CXZ1;Q923F9;Q9CTT4	11350000	11245000	8310300		1.03018e+07
815	Putative uncharacterized protein;CD63 antigen;Cd63 antigen;Cd63 protein;Tetraspanin membrane protein CD63	Q8BT06;P41731;Q549D0;Q3UC80	5734700	8890700	16276000		1.03005e+07
816	Integral membrane protein 2B;Protein E25B;Putative uncharacterized protein;E25B protein	O89051;Q3UCT9;Q9D1Q3;Q3TVJ0;Q9JME4	11383000	9209000	10256000		1.02827e+07
817	Chitobiase, di-N-acetyl-, isoform CRA_a;Di-N-acetylchitobiase	Q102J0;Q8R242;Q8R242-2	8360800	9276600	13175000		10270800
818	Putative uncharacterized protein;Transmembrane 9 superfamily member 2	Q3TWB8;E9Q0K1;P58021;Q8C7F9;Q8C6H4;Q542E4	14945000	9216000	6618700		10259900
819	Putative uncharacterized protein;Complex I-SGDH;NADH dehydrogenase [ubiquinone] 1 beta subcomplex subunit 5, mitochondrial;NADH-ubiquinone oxidoreductase SGDH subunit;NADH dehydrogenase (Ubiquinone) 1 beta subcomplex, 5, isoform CRA_e;Putative uncharacterized protein Ndufb5	Q8BU20;Q9CQH3;D3Z568;D3Z6W9;D3YX99;F6Y6V5	8576700	9974200	11952000		1.01676e+07
820	Putative uncharacterized protein;Sorting nexin 3;Sorting nexin 3, isoform CRA_b;SDP3 protein;Sorting nexin-3;Putative uncharacterized protein Snx3	Q78ZM0;O70492;D3Z6Z0;Q9CSC2;Q9CU14;D3Z789	10025000	7557900	12790000		10124300
821	Glia maturation factor gamma;Putative uncharacterized protein Gmfg	A7VJA4;Q9ERL7;D3YY16	7124100	11848000	11375000		10115700
822	Lysosomal protein NCU-G1	Q9JHJ3	11018000	8235000	11093000		1.01153e+07
823	Heterogeneous nuclear ribonucleoprotein A3;Hnrpa3 protein;MCG1305, isoform CRA_d;MCG48756;EG627828 protein	Q8BG05-2;Q8BG05;Q0VG47;B2RXM2;Q6PFA7;E9Q7H5	10922000	12197000	7202000		10107000
824	Putative uncharacterized protein;Procollagen-proline,2-oxoglutarate-4-dioxygenase subunit alpha-1;Prolyl 4-hydroxylase subunit alpha-1	Q3UF16;Q60715;Q60715-2;Q3TN84;E9Q7B0;Q3TTT2	12718000	6139400	11327000		1.00615e+07
825	Disabled homolog 2;DOC-2;Mitogen-responsive phosphoprotein;Putative uncharacterized protein	P98078;E9QL31;P98078-2;P98078-3;Q3TMQ2;Q3TRE6;E9PX84;Q3TN55;Q3TRI2;F6TQN9;E0CXT5;Q9DCE6	13323000	9954400	6865100		10047500
826	UPF0317 protein C14orf159 homolog, mitochondrial;Putative uncharacterized protein	E9QMK9;Q8BH86;Q8BH86-2;Q3U7K4	7709300	9009000	13275000		9.99777e+06
827	Macrophage acetylated LDL receptor I and II;Macrophage scavenger receptor types I and II;Scavenger receptor type A;Putative uncharacterized protein	P30204;P30204-2;Q8CED7;F6VKK0;Q3U3E5	10979000	5120200	13888000		9.99573e+06
828	Complex I-B8;NADH dehydrogenase [ubiquinone] 1 alpha subcomplex subunit 2;NADH-ubiquinone oxidoreductase B8 subunit	Q9CQ75	9682300	9310400	10962000		9984900
829	Nitrogen fixation gene 1 (S. cerevisiae);Nitrogen fixation gene 1 (S. cerevisiae), isoform CRA_b;Putative uncharacterized protein;Cysteine desulfurase, mitochondrial	Q8C6I5;Q921V3;Q9Z1J3;Q9Z1J3-2	10279000	10060000	9595000		9978000
830	1-acylglycerophosphocholine O-acyltransferase;1-acylglycerophosphoethanolamine O-acyltransferase;1-acylglycerophosphoserine O-acyltransferase;Lysophosphatidylcholine acyltransferase;Lysophosphatidylcholine acyltransferase 3;Lysophosphatidylethanolamine acyltransferase;Lysophosphatidylserine acyltransferase;Lysophospholipid acyltransferase 5;Membrane-bound O-acyltransferase domain-containing prote…	Q91V01;D6RGA3	7674600	12845000	9255400		9925000
831	Signal sequence receptor subunit alpha;Translocon-associated protein subunit alpha;Putative uncharacterized protein;Translocon-associated protein alpha, muscle specific isoform	Q9CY50;Q3TV94;Q52PE3;E9Q9A7	10029000	9531300	10047000		9869100
832	Ras-related protein Rab-6A;RAB6, member RAS oncogene family, isoform CRA_a;Rab6A;Putative uncharacterized protein;RAB6, member RAS oncogene family, isoform CRA_c;Ras-related protein Rab-6B;Rab6B;RAB6B, member RAS oncogene family;Putative uncharacterized protein Rab6	P35279;P35279-2;Q0PD54;Q3U4W5;P61294;Q0PD53;D3YV69	11075000	8831600	9678200		9861600
833	DnaJ (Hsp40) homolog, subfamily C, member 5;DnaJ (Hsp40) homolog, subfamily C, member 5, isoform CRA_a;Cysteine string protein;DnaJ homolog subfamily C member 5;Dnajc5 protein	A2AUE2;P60904;Q921J3;G5E8T0;A2AUE1	9246500	11343000	8985700		9858400
834	Chorein;Vacuolar protein sorting-associated protein 13C	A1ILG8;Q8BX70;E9QLN1;Q8BX70-3;Q8BX70-2	12308000	7961200	9302400		9857200
835	Coproporphyrinogen-III oxidase, mitochondrial;Putative uncharacterized protein	P36552;Q3U029	8478300	11023000	10053000		9.85143e+06
836	Clathrin interactor 1;MCG22297, isoform CRA_b;Putative uncharacterized protein;Enthoprotin;Epsin-4;Epsin-related protein	Q5SUH6;Q5SUH7;Q99KN9;Q3UGL3;Q99KN9-2;Q3UPG6	9549300	14252000	5719400		9.84023e+06
837	Gpsn2 protein;Synaptic glycoprotein SC2;Trans-2,3-enoyl-CoA reductase;Putative uncharacterized protein	Q52L67;Q9CY27;G3UWE1;Q9CWN2	9877200	7407900	12183000		9822700
838	AFG3-like protein 2;Putative uncharacterized protein	Q8JZQ2;Q3UDQ7;Q3U7C0	11556000	7334400	10554000		9814800
839	ATP-dependent RNA helicase DDX3X;D1Pas1-related sequence 2;DEAD box protein 3, X-chromosomal;DEAD box RNA helicase DEAD3;Embryonic RNA helicase;DEAD/H (Asp-Glu-Ala-Asp/His) box polypeptide 3, X-linked;Putative uncharacterized protein;Ddx3x protein;DNA segment, Chr 1, Pasteur Institute 1;Putative ATP-dependent RNA helicase Pl10;ATP-dependent RNA helicase DDX3Y;D1Pas1-related sequence 1;DEAD box pr…	Q62167;Q3TQX5;B9EKE9;B7ZWF1;B9EIA2;P16381;Q62095;Q3U484	11308000	10754000	7374900		9812300
840	MCG115064;MCG16602;Translocase of inner mitochondrial membrane 8 homolog a1 (Yeast);Deafness dystonia protein 1 homolog;Mitochondrial import inner membrane translocase subunit Tim8 A	B1AV37;Q9WVA2	10601000	10258000	8457500		9.77217e+06
841	Maternal-embryonic 3;Vacuolar protein sorting-associated protein 35;Vesicle protein sorting 35;Putative uncharacterized protein;Vacuolar protein sorting 35, isoform CRA_a	Q9EQH3;Q3TKU6;Q3TRJ1;Q3TJ43;Q3UQJ1	6288900	8307400	14650000		9.74877e+06
842	60S acidic ribosomal protein P1;MCG10168;Putative uncharacterized protein;Ribosomal protein, large, P1;Rplp1 protein	P47955;Q58E35	15912000	7014000	6118200		9681400
843	B-cell differentiation antigen LP-3;Leukocyte sialoglycoprotein;Leukosialin;Lymphocyte antigen 48;Sialophorin;MCG145268, isoform CRA_a;Putative uncharacterized protein	P15702;Q544C5	6564800	14716000	7723000		9.66793e+06
844	WAS/WASL interacting protein family, member 1;Wiskott-Aldrich syndrome protein interacting protein, isoform CRA_a;WAS/WASL-interacting protein family member 1;Wiskott-Aldrich syndrome protein-interacting protein;Putative uncharacterized protein	A2ATB9;Q8K1I7;Q3THY1	5634300	16589000	6727600		9650300
845	Toll-like receptor 13	Q6R5N8;Q148Y7	8678300	6037000	14161000		9.62543e+06
846	Tyrosine 3-monooxygenase/tryptophan 5-monooxygenase activation protein, beta;Tyrosine 3-monooxygenase/tryptophan 5-monooxygenase activation protein, beta polypeptide;Tyrosine 3-monooxygenase/tryptophan 5-monooxygenase activation protein, beta polypeptide, isoform CRA_c;14-3-3 protein beta/alpha;14-3-3 protein beta/alpha, N-terminally processed;Protein kinase C inhibitor protein 1	A2A5N2;Q9CQV8;Q9CQV8-2;A2A5N1	10281000	9697500	8860400		9.61297e+06
847	40S ribosomal protein S12;Putative uncharacterized protein Gm10063	Q6ZWZ6;P63323;D3Z1P4	9690000	10787000	8237300		9.57143e+06
848	Dehydrogenase/reductase SDR family member 4;NADPH-dependent carbonyl reductase/NADP-retinol dehydrogenase;NADPH-dependent retinol dehydrogenase/reductase;Peroxisomal short-chain alcohol dehydrogenase;Putative uncharacterized protein	G3X8V7;Q99LB2;Q3UIB5;Q9DCL1	8565000	10147000	9945600		9.55253e+06
849	NADH dehydrogenase (Ubiquinone) 1 beta subcomplex, 11;Complex I-ESSS;NADH dehydrogenase [ubiquinone] 1 beta subcomplex subunit 11, mitochondrial;NADH-ubiquinone oxidoreductase ESSS subunit;Neuronal protein 15.6;Ndufb11 protein	B1AV40;O09111;Q4VBC9	10874000	9236400	8546300		9.55223e+06
850	FYN binding protein;FYN binding protein, isoform CRA_f;Adhesion and degranulation promoting adaptor protein;FYB-120/130;FYN-binding protein;FYN-T-binding protein;SLAP-130;SLP-76-associated phosphoprotein;FYN binding protein, isoform CRA_c;Putative uncharacterized protein	B2RUR0;O35601;O35601-2;Q8CAX4	8575200	14290000	5500900		9.45537e+06
851	BTB/POZ domain-containing protein KCTD12;Pfetin;Predominantly fetal expressed T1 domain;MKIAA1778 protein	Q6WVG3;Q69ZA6	7976200	10174000	10135000		9428400
852	Ras-related protein Rab-35;Putative uncharacterized protein;Rab35;RAB35, member RAS oncogene family	Q6PHN9;Q3U0T9	9221300	11095000	7888800		9401700
853	Nodal modulator 1	Q6GQT9	13275000	7768100	7058200		9367100
854	Putative uncharacterized protein;Ribonuclease inhibitor;Ribonuclease/angiogenin inhibitor 1	Q3UM23;Q91VI7	6201300	9547800	12271000		9.34003e+06
855	Acyl-coenzyme A thioesterase 13;Thioesterase superfamily member 2;Putative uncharacterized protein;Thioesterase superfamily member 2, isoform CRA_a	Q9CQR4;Q4VA32	8755900	7810500	11365000		9.31047e+06
856	GAP1(IP4BP);GapIII;Ins P4-binding protein;Ras GTPase-activating protein 3;Putative uncharacterized protein	Q60790;Q3UGJ5	9364600	9606900	8883000		9.28483e+06
857	Nuclear mitotic apparatus protein 1	E9Q7G0;Q80Y35	9594100	16170000	2063200		9.27577e+06
858	MKIAA4036 protein;Transmembrane 9 superfamily member 3;Putative uncharacterized protein	Q571B0;Q9ET30;Q8C6F5;Q3UH23	11702000	7313900	8801200		9.27237e+06
859	Rab5B;Rab5b protein;RAB5B, member RAS oncogene family;RAB5B, member RAS oncogene family, isoform CRA_a;Ras-related protein Rab-5B;Putative uncharacterized protein;RAB5B, member RAS oncogene family, isoform CRA_b	Q0PD56;B2RPS1;P61021;Q8C458	9669700	8987500	9149400		9.26887e+06
860	Receptor mediated endocytosis-8	D4AFX7;G3X922	10464000	9180600	8036300		9.22697e+06
861	Adenylosuccinate synthetase isozyme 1;Adenylosuccinate synthetase, muscle isozyme;IMP--aspartate ligase 1;Adenylosuccinate synthetase	P28650;Q3UBP0;P28650-2	5736500	10918000	10904000		9.18617e+06
862	Cytosol aminopeptidase;Leucine aminopeptidase 3;Leucyl aminopeptidase;Proline aminopeptidase;Prolyl aminopeptidase	Q9CPY7;Q9CPY7-2	8620400	9500900	9427400		9182900
863	Urokinase plasminogen activator surface receptor;Putative uncharacterized protein;Plasminogen activator, urokinase receptor, isoform CRA_b	P35456;Q3U2D1;Q545X5;P35456-2	6836300	12552000	8129500		9172600
864	60S ribosomal protein L19;Ribosomal protein L19	P84099;Q5I0T8;A2A547	13773000	6828700	6774200		9125300
865	Mitochondrial import inner membrane translocase subunit TIM44;Timm44 protein	O35857;Q8R3X4	9622600	8497200	9145700		9088500
866	MCG2706;Thioredoxin 1;ATL-derived factor;Thioredoxin	A2AV97;P10639	5248900	6532500	15370000		9.05047e+06
867	Thioredoxin-interacting protein;Vitamin D3 up-regulated protein 1	Q8BG60-2;Q8BG60	6985500	12899000	7195600		9026700
868	High temperature requirement protein A2;Omi stress-regulated endoprotease;Serine protease 25;Serine protease HTRA2, mitochondrial;Serine proteinase OMI;Putative uncharacterized protein;HtrA serine peptidase 2;Putative uncharacterized protein Htra2	Q9JIY5;Q3UJR3;Q80V84;Q3TXN0;D3YX27;F6TCV0;D3YX28;F6XUR8	7991300	8584200	10366000		8980500
869	Protein XRP2;Retinitis pigmentosa 2 homolog (Human);Retinitis pigmentosa 2 homolog (Human), isoform CRA_a;Retinitis pigmentosa 2 homolog (Human), isoform CRA_d	Q9EPK2-2;Q9EPK2;B1B076;Q9EPK2-3;B1B077;Q9EPK2-4	6834700	10947000	9053700		8.94513e+06
870	Glucosidase, alpha, acid;Glucosidase, alpha, acid, isoform CRA_a;Acid maltase;Lysosomal alpha-glucosidase	A2AFL4;P70699	8315400	7282100	11093000		8.89683e+06
871	HINT-3;Histidine triad nucleotide-binding protein 2, mitochondrial;Histidine triad nucleotide binding protein 2;MCG19276	Q9D0S9;Q5M9J2	5848000	11031000	9795900		8.89163e+06
872	Activated Cdc42-associated guanine nucleotide exchange factor;Dedicator of cytokinesis protein 11;Zizimin-2;Dedicator of cytokinesis 11	A2AF47;A2AF67	8014200	12366000	6216500		8.86557e+06
873	MCG6739, isoform CRA_a;Ribosomal protein S21;40S ribosomal protein S21;MCG6739, isoform CRA_b;Putative uncharacterized protein	A2ABW8;Q9CQR2;Q8C1L7	11603000	5981000	8923700		8835900
874	FAS-associated factor 2;UBX domain-containing protein 8;Putative uncharacterized protein Faf2	Q3TDN2;Q3TDN2-2;D3Z2H4	10307000	7417400	8443100		8722500
875	Sodium/potassium-dependent ATPase subunit beta-3;Sodium/potassium-transporting ATPase subunit beta-3;ATPase, Na+/K+ transporting, beta 3 polypeptide;MCG21656, isoform CRA_b;Na,K-ATPase beta-3 subunit;Putative uncharacterized protein	P97370;Q544Q7;Q3U9D4	10755000	7290700	7957500		8.66773e+06
876	[Pyruvate dehydrogenase [lipoamide]] kinase isozyme 1, mitochondrial;Pyruvate dehydrogenase kinase isoform 1;Pdk1 protein;Putative uncharacterized protein	Q8BFP9;Q8R2U8;Q8BFP4	7609200	8608300	9691500		8.63633e+06
877	Phosphoglycerate mutase family member 5;Serine/threonine-protein phosphatase PGAM5, mitochondrial;Pgam5 protein;Phosphoglycerate mutase family member 5, isoform CRA_b	Q8BX10;Q8BX10-2;A1A4A7;B7ZNW0	8373500	8683600	8844000		8633700
878	Heparan-alpha-glucosaminide N-acetyltransferase;Transmembrane protein 76	Q3UDW8;Q3UDW8-2	10197000	6522400	9169300		8.62957e+06
879	ALG-257;PMP41;Probable calcium-binding protein ALG-2;Programmed cell death protein 6;Putative uncharacterized protein;Programmed cell death 6, isoform CRA_a	P12815;Q8C5M4;Q3UGE5	4755400	10265000	10835000		8.61847e+06
880	MCG20149, isoform CRA_a;Methyltransferase like 7A1;Putative uncharacterized protein;UbiE1;AAM-B protein;MCG20149, isoform CRA_d	Q8C6B0;Q1XG79;Q5K4Q9;Q9D7S5	9263900	6047000	10517000		8609300
881	Neuroplastin;Stromal cell-derived receptor 1	P97300;P97300-1;P97300-3;P97300-4	8685600	8419900	8632400		8579300
882	Galectin-9;Lectin, galactose binding, soluble 9;Lgals9 protein;Lectin, galactose binding, soluble 9, isoform CRA_d;Putative uncharacterized protein	G3X9T7;O08573;B1AQR8;O08573-2;Q99L83;Q3UKE5	10601000	7662200	7409000		8557400
883	Putative uncharacterized protein;Endoplasmic reticulum resident protein 46;Plasma cell-specific thioredoxin-related protein;Thioredoxin domain-containing protein 5;Thioredoxin-like protein p46	Q3TEE8;Q91W90;E9PXX7;Q3UBW8;Q3UWX1	13037000	5929500	6688200		8.55157e+06
884	39S ribosomal protein L12, mitochondrial	Q9DB15	6515300	8148500	10703000		8455600
885	Sorting nexin-2;Putative uncharacterized protein;Snx2 protein;Sorting nexin 2	Q9CWK8;Q3U5L3;Q91VZ1	9563400	7346400	8446500		8452100
886	60S ribosomal protein L28;MCG13936;MCG20926, isoform CRA_a;Putative uncharacterized protein;Ribosomal protein L28	P41105;Q5M9J8;Q5M9N5	13480000	6495100	5368200		8.44777e+06
887	Bladder and breast carcinoma-overexpressed gene 1 protein;Leukocyte receptor cluster member 4;Lysophospholipid acyltransferase 7;Membrane-bound O-acyltransferase domain-containing protein 7;Putative uncharacterized protein Mboat7	Q8CHK3;D3YU33	6588200	10556000	8121800		8422000
888	A6-related protein;Twinfilin-1-like protein;Twinfilin-2	Q9Z0P5;Q9Z0P5-2	5388100	9686300	10169000		8.41447e+06
889	HIRA-interacting protein 5;NFU1 iron-sulfur cluster scaffold homolog, mitochondrial	Q9QZ23	6688200	9242400	9273000		8401200
890	Testis-specific high mobility group protein;Transcription factor A, mitochondrial;Putative uncharacterized protein;Putative uncharacterized protein Tfam	P40630;Q3TSW9;P40630-2;D3Z0F3	7698000	9405600	8079400		8.39433e+06
891	Itga6 protein;CD49 antigen-like family member F;Integrin alpha-6;Integrin alpha-6 heavy chain;Integrin alpha-6 light chain;VLA-6;Integrin alpha 6;Putative uncharacterized protein	Q80ZI8;Q61739;Q6PEE8;Q61739-2;Q8CC06;F8WI09;Q3TWK2;F6VSK8;A2AU05;Q8BR82	11714000	7055300	6411900		8.39373e+06
892	Calcium-binding mitochondrial carrier protein Aralar2;Citrin;Mitochondrial aspartate glutamate carrier 2;Solute carrier family 25 member 13;Putative uncharacterized protein;Slc25a13 protein	F6ZSC6;Q9QXX4;Q8C140;Q91YK1	5528700	4830600	14811000		8390100
893	Complex I subunit B13;Complex I-13kD-B;NADH dehydrogenase [ubiquinone] 1 alpha subcomplex subunit 5;NADH-ubiquinone oxidoreductase 13 kDa-B subunit;Putative uncharacterized protein	Q9CPP6;Q9CX78	7271100	6372300	11456000		8.36647e+06
894	Lymphocyte antigen 86;Protein MD-1	O88188	11499000	6314400	7248800		8.35407e+06
895	Apolipoprotein A-I-binding protein	Q8K4Z3	8352800	7274900	9415000		8.34757e+06
896	Putative uncharacterized protein;Clk2-Scamp3 protein;Secretory carrier-associated membrane protein 3;TU52 isoform A	Q3UXS0;B2M0S2;O35609;Q3UK26;E9Q855;Q3TDM8;B2M0S3	7408800	8835800	8676900		8.30717e+06
897	Rpl17 protein;Putative uncharacterized protein ENSMUSP00000082448;60S ribosomal protein L17;MCG123291, isoform CRA_d;MCG50776;Putative uncharacterized protein;Ribosomal protein L17	Q80V08;Q505B1;D3Z3R2;Q9CPR4;Q6PHZ1;Q6ZWZ7;F6VWT4	9500600	6272000	9139200		8.30393e+06
898	Complement regulatory protein Crry;Protein p65	Q64735;E9QL18;Q64735-2	8073000	9770800	7034400		8.29273e+06
899	ATPase family, AAA domain containing 3A;MCG142032;AAA-ATPase TOB3;ATPase family AAA domain-containing protein 3;Putative uncharacterized protein	A2AD89;Q925I1;Q3TA78;F8WI53;Q925I1-2	7777500	8722300	8375400		8.29173e+06
900	Chloride channel protein 7;H(+)/Cl(-) exchange transporter 7;Chloride channel 7;Putative uncharacterized protein	O70496;Q6RUT9;E9PYL4	10103000	5538100	9199600		8.28023e+06
901	MCG5487, isoform CRA_b;Ribosomal protein L11;60S ribosomal protein L11;MCG11809;Putative uncharacterized protein Gm5093;Rpl11 protein	A2BH07;E9PYL9;Q9CXW4;D3Z3K1;Q8VC94;A2BH06	8905600	6025500	9888100		8.27307e+06
902	Myristoylated alanine-rich C-kinase substrate;Marcks protein	P26645;Q05BL6	11116000	7537500	6119600		8257700
903	Striatin;Putative uncharacterized protein	O55106;Q3UWX9;F8WH41	6737100	9601900	8428300		8.25577e+06
904	Munc13-4;Protein unc-13 homolog D	B2RUP2;B2RUP2-2	6340200	11109000	7278100		8.24243e+06
905	Interferon-gamma-inducible protein Mg11;SAM domain and HD domain-containing protein 1;Putative uncharacterized protein;SAM domain and HD domain 1;cDNA fis, clone TRACH3010757, highly similar to Interferon-gamma inducible protein MG11	E9Q0K6;F6TVP2;F8WJE0;Q60710;Q3TCJ7;E9PYG9;Q8C5C0;Q6ZQM3;Q3UDX7	6564000	9374800	8781800		8240200
906	CD97 antigen;Cd97 protein;Putative uncharacterized protein	E9QJS7;Q9Z0M6;E9QMJ5;Q9Z0M6-3;Q4FJS6;Q9Z0M6-2;Q9DC42	6224800	11533000	6828100		8195300
907	Phosphatidate cytidylyltransferase;CDP-DAG synthase 2;CDP-DG synthase 2;CDP-diacylglycerol synthase 2;CDP-diglyceride pyrophosphorylase 2;CDP-diglyceride synthase 2;CTP:phosphatidate cytidylyltransferase 2;Phosphatidate cytidylyltransferase 2;CDP-diacylglycerol synthase (Phosphatidate cytidylyltransferase) 2;Cds2 protein;Putative uncharacterized protein	A2AMQ4;Q99L43;Q6PBC0;A2AMQ5	9857600	8773800	5941300		8190900
908	Ras-related protein Rab-3D;Putative uncharacterized protein;Rab3D;RAB3D, member RAS oncogene family, isoform CRA_a;Ras-related protein Rab-3A;Rab3A;RAB3A, member RAS oncogene family, isoform CRA_a;Putative uncharacterized protein Rab3d;RAB3D, member RAS oncogene family, isoform CRA_b	P35276;Q543Q4;P63011;Q0PD63;D3YW33;D3YWL1	6843800	9807400	7900100		8.18377e+06
909	Carbohydrate kinase domain-containing protein	Q9CZ42;Q9CZ42-3;Q9CZ42-2	8094200	7265800	9124700		8.16157e+06
910	ATP-binding cassette, sub-family C (CFTR/MRP), member 1;ATP-binding cassette sub-family C member 1;Leukotriene C(4) transporter;Multidrug resistance-associated protein 1;Putative uncharacterized protein	A5D6P3;O35379;Q8C7V6	7979100	10385000	6018900		8.12767e+06
911	40S ribosomal protein S20;MCG3574;Putative uncharacterized protein;Ribosomal protein S20	P60867;Q5BLK2	8546000	5293200	10522000		8120400
912		E9Q035	9275700	6267100	8639200		8.06067e+06
913	Mitochondrial carrier homolog 1;Mitochondrial carrier-like protein 1;Putative uncharacterized protein;Putative uncharacterized protein Mtch1	Q791T5;Q791T5-2;Q8CEY5;E9QAS0;D3YXC2	9476000	7372900	7329300		8059400
914	WAS protein family, member 2;Protein WAVE-2;Wiskott-Aldrich syndrome protein family member 2;Putative uncharacterized protein;Wasf2 protein	B1AUN1;Q8BH43;Q3T9Z7;E9PWN7;Q80UQ8	6240100	9802400	8090500		8.04433e+06
915	Choline transporter-like protein 2;Solute carrier family 44 member 2	Q8BY89;Q8BY89-2	7993400	8525400	7533900		8.01757e+06
916	Arrestin beta-1;Beta-arrestin-1	Q8BWG8-2;Q8BWG8	7508800	9662200	6795300		7.98877e+06
917	Integral membrane protein CII-3;QPs-1;Succinate dehydrogenase cytochrome b560 subunit, mitochondrial;Succinate dehydrogenase complex, subunit C, integral membrane protein	Q9CZB0;Q5XK33;F8WGB3	4881500	5244200	13807000		7.97757e+06
918	Serine/threonine-protein kinase 24;Mammalian sterile twenty 3 kinase;Putative uncharacterized protein	Q99KH8;Q3U335;Q3U3T6	6876000	9301300	7718200		7.96517e+06
919	Mammalian homolog of Unc-18c;MUNC-18-3;Protein unc-18 homolog 3;Protein unc-18 homolog C;Syntaxin-binding protein 3	Q60770;Q60770-2	7820400	6921600	9069600		7937200
920	SH3-domain kinase binding protein 1;Regulator of ubiquitous kinase;SH3 domain-containing kinase-binding protein 1;SH3-containing, expressed in tumorigenic astrocytes;Putative uncharacterized protein	A2AG61;Q8R550;Q8R550-2;Q3TA88;B1AVE8;Q8R550-3;Q8R550-4;E9Q0C1;E9QND4;Q8R550-5;Q3TSX2;Q8R550-8	7259500	11844000	4636400		7913300
921	nPKC-delta;Protein kinase C delta type;Putative uncharacterized protein;Protein kinase C delta;Prkcd protein;Protein kinase C, delta IV;Protein kinase C, delta V;Protein kinase C, delta VI;Protein kinase C, delta VII	P28867;Q3TGE4;Q3UNG2;Q53YN4;P28867-2;Q80UN7;Q1MX43;Q1MX42;Q1MX41;Q1MX40;F1DGF6	6493200	8333600	8826900		7.88457e+06
922	Vacuolar proton pump subunit D;V-ATPase 28 kDa accessory protein;V-type proton ATPase subunit D;ATPase, H+ transporting, lysosomal V1 subunit D, isoform CRA_b;Putative uncharacterized protein	P57746;Q3U861;Q3UJH5;Q3U684;F6XGK5;Q3UK81;E9Q0D9;Q9CTI8	7892300	5105600	10624000		7.87397e+06
923	Cleft lip and palate transmembrane protein 1 homolog;Thymic epithelial cell surface antigen	Q8VBZ3	9542600	7544000	6514200		7.86693e+06
924	60S ribosomal protein L26;Silica-induced gene 20 protein;MCG50660, isoform CRA_a;MCG50660, isoform CRA_b;MCG6351;Putative uncharacterized protein;Ribosomal protein L26	P61255;Q4FZH2;B1ARA3;Q3U7N1;B1ARA5	12126000	6863400	4599300		7862900
925	Serine/threonine-protein kinase 51PK;Serine/threonine-protein kinase VRK1;Vaccinia-related kinase 1;Putative uncharacterized protein;Vaccinia related kinase 1, isoform CRA_a	Q80X41;Q3TL56;Q3UWH3;Q80X41-3;Q80X41-5;Q80X41-2	7220700	11975000	4359800		7.85183e+06
926	UPF0465 protein C5orf33 homolog;1110020G09Rik protein;Putative uncharacterized protein	Q8C5H8;Q8C5H8-3;Q8C5H8-4;Q8C5H8-2;Q14BL1;Q9CUB4	7578300	9672400	6247200		7.83263e+06
927	Pyruvate dehydrogenase phosphatase regulatory subunit, mitochondrial	Q7TSQ8;D6RD07	7426600	7549300	8519200		7831700
928	Inositol polyphosphate-5-phosphatase of 145 kDa;p150Ship;Phosphatidylinositol-3,4,5-trisphosphate 5-phosphatase 1;SH2 domain-containing inositol-5-phosphatase 1	Q9ES52;Q9ES52-2;Q9ES52-3;Q9ES52-5;Q9ES52-6;Q9ES52-4	6072700	11254000	6137400		7.82137e+06
929	Amyloid beta (A4) protein-binding, family B, member 1 interacting protein;Amyloid beta (A4) protein-binding, family B, member 1 interacting protein, isoform CRA_a;Amyloid beta A4 precursor protein-binding family B member 1-interacting protein;APBB1-interacting protein 1;Proline-rich EVH1 ligand 1;Proline-rich protein 48	B1AYC9;Q8R5A3	5429200	11419000	6605000		7.81773e+06
930	MKIAA4026 protein;Serine/threonine kinase 10;Lymphocyte-oriented kinase;Serine/threonine-protein kinase 10;Putative uncharacterized protein	F6TN59;Q5DTS2;A1A553;O55098;Q3UG53	6711000	11382000	5346400		7.81313e+06
931	ABC-mitochondrial erythroid protein;ATP-binding cassette sub-family B member 10, mitochondrial;ATP-binding cassette transporter 10	Q9JI39	5765400	9509700	8141500		7.80553e+06
932	Copine II;Copine-2;Putative uncharacterized protein	P59108;Q3TVB2	9360600	7787900	6259300		7802600
933	Putative uncharacterized protein Gm5908;60S ribosomal protein L27a;L29	D3Z6J9;P14115;E9QP28	7087900	5279900	11018000		7.79527e+06
934	Epidermal TGase;Protein-glutamine gamma-glutamyltransferase K;Transglutaminase K;Transglutaminase-1	Q9JLF6	5705700	11256000	6409400		7.79037e+06
935	Endoplasmic reticulum stress-response protein 25;p26;Transmembrane emp24 domain-containing protein 4;Transmembrane emp24 protein transport domain containing 4	Q8R1V4;Q5SVW9	10716000	6162600	6479900		7.78617e+06
936	Alpha-CP1;Heterogeneous nuclear ribonucleoprotein E1;Poly(rC)-binding protein 1	P60335	7001800	7169400	9165100		7.77877e+06
937	Anoctamin-6;Transmembrane protein 16F	Q6P9J9	9382500	5455300	8486500		7.77477e+06
938	Sec11a protein;Putative uncharacterized protein Sec11a;Sec11-like 1 (S. cerevisiae), isoform CRA_d;Sec11-like 1 (S. cerevisiae), isoform CRA_e;Endopeptidase SP18;Microsomal signal peptidase 18 kDa subunit;SEC11 homolog A;SEC11-like protein 1;Sid 2895;Signal peptidase complex catalytic subunit SEC11A;SPC18	Q6PET3;D3YTS1;D3Z569;Q9R0P6;D3YWT0	6812900	6649400	9859200		7.77383e+06
939	Acyl-CoA dehydrogenase family member 8;Isobutyryl-CoA dehydrogenase, mitochondrial;Putative uncharacterized protein Acad8	Q9D7B6;D3YTT4	8882400	4749600	9632500		7.75483e+06
940	Inorganic pyrophosphatase 2, mitochondrial;Pyrophosphate phospho-hydrolase 2;Putative uncharacterized protein Ppa2	Q91VM9;D3Z636;D3Z096	6435000	8562800	8241500		7.74643e+06
941	Phosphatidylinositol-4-phosphate 5-kinase type I gamma;Phosphatidylinositol-4-phosphate 5-kinase type-1 gamma	F8WHW6;O70161;O70161-3;O70161-2	7566800	9079300	6445500		7697200
942	Endopeptidase Clp;Putative ATP-dependent Clp protease proteolytic subunit, mitochondrial;ATP-dependent Clp protease proteolytic subunit	O88696;Q3UGW4;Q8CF81	6634300	7660800	8733200		7676100
943	Polyadenylate-binding protein 1;Putative uncharacterized protein;Pabpc1 protein	P29341;Q8BN32;Q3U8U8;Q99KL3	9361800	7272800	6363200		7.66593e+06
944	1-phosphatidylinositol-5-phosphate 4-kinase 2-alpha;Diphosphoinositide kinase 2-alpha;Phosphatidylinositol-5-phosphate 4-kinase type II alpha;Phosphatidylinositol-5-phosphate 4-kinase type-2 alpha;PtdIns(5)P-4-kinase isoform 2-alpha;Putative uncharacterized protein;Phosphatidylinositol-4-phosphate 5-kinase, type II, alpha;Phosphatidylinositol-5-phosphate 4-kinase, type II, alpha	O70172;Q9CZS7;Q544E3;F6RJE8;A2ASS0	7303400	8186100	7472200		7653900
945	DnaJ (Hsp40) homolog, subfamily C, member 3;Putative uncharacterized protein;DnaJ homolog subfamily C member 3;Interferon-induced, double-stranded RNA-activated protein kinase inhibitor;Protein kinase inhibitor of 58 kDa	Q3UFV9;Q91YW3;Q3UKA1	9665500	6210800	7060600		7.64563e+06
946	Armadillo repeat-containing protein 10;Putative uncharacterized protein Armc10	Q9D0L7;Q9D0L7-2;D3Z5T2	8243700	7706100	6983200		7.64433e+06
947	Lysyl hydroxylase 3;Procollagen-lysine,2-oxoglutarate 5-dioxygenase 3	Q9R0E1	7113100	6604300	9156900		7.62477e+06
948	Putative uncharacterized protein;Heterogeneous nuclear ribonucleoprotein L	G5E924;E9Q8W8;Q3UMT7;Q8R081;G3UY38	8946500	10678000	3137600		7.58737e+06
949	40S ribosomal protein S24	Q9CQK2;P62849;Q9CY61;Q5M9M7;Q3TIF8;Q9D7P1;E9Q3V8;P62849-3;P62849-2;Q9DCA4	10311000	6959900	5485400		7.58543e+06
950	Putative uncharacterized protein;Ribosomal protein S5;Ribosomal protein S5, isoform CRA_a;Putative uncharacterized protein Rps5;40S ribosomal protein S5;40S ribosomal protein S5, N-terminally processed	Q91V55;D3YYM6;P97461	11815000	6025600	4828400		7.55633e+06
951	Coiled-coil-helix-coiled-coil-helix domain-containing protein 4;Mitochondrial intermembrane space import and assembly protein 40	Q8VEA4	5289100	9512600	7811300		7.53767e+06
952	Amine oxidase [flavin-containing] A;Monoamine oxidase type A;Putative uncharacterized protein	Q64133;Q3UJ53;Q3U2X5;Q3TPD9	9680200	4913900	8014500		7536200
953	Putative uncharacterized protein;60S ribosomal protein L10;Protein QM homolog;60S ribosomal protein L10-like	Q3THJ6;Q6ZWV3;P86048	9779200	6182300	6642200		7.53457e+06
954	LDLR chaperone MESD;Mesoderm development candidate 2;Mesoderm development protein;Putative uncharacterized protein Mesdc2	Q9ERE7;D3YVR4	7831500	7260900	7460700		7517700
955	MKIAA0791 protein;155 kDa nucleoporin;Nuclear pore complex protein Nup155;Nucleoporin Nup155;Nucleoporin 155;Putative uncharacterized protein	Q6ZQ45;Q99P88;Q80X48;Q3UL43	4610100	6135200	11789000		7.51143e+06
956	Putative uncharacterized protein;40S ribosomal protein S17;MCG15301, isoform CRA_a;Ribosomal protein S17	F7BBI3;Q8BT90;P63276;Q5M9L7;Q3TK12	9442000	6974400	6050900		7489100
957	DNA-binding protein NEFA;Nucleobindin-2;Putative uncharacterized protein	P81117;Q3UKN6	9868300	7750900	4790800		7470000
958	Adipocyte-derived leucine aminopeptidase;Aminopeptidase PILS;ARTS-1;Endoplasmic reticulum aminopeptidase 1;Puromycin-insensitive leucyl-specific aminopeptidase;VEGF-induced aminopeptidase;Putative uncharacterized protein	Q9EQH2;F8WIM4;Q8C9W5	8349500	6170900	7888400		7469600
959	Thioredoxin domain-containing protein 1;Thioredoxin-related transmembrane protein 1	Q8VBT0;F6V084	9675300	6206200	6445900		7.44247e+06
960	Ras-related protein Rab-5A;Putative uncharacterized protein;Rab5A;Rab5a protein;RAB5A, member RAS oncogene family	Q9CQD1;Q3UCX7;Q4VAA1	6508700	8276100	7459100		7.41463e+06
961	Uncharacterized protein C17orf62 homolog	Q3TYS2	5267600	6573100	10395000		7411900
962	C-C motif chemokine 9;CCF18;CCL9(29-101);CCL9(30-101);CCL9(31-101);Macrophage inflammatory protein 1-gamma;Macrophage inflammatory protein-related protein 2;Small-inducible cytokine A9;Putative uncharacterized protein;Ccl9 protein;Chemokine (C-C motif) ligand 9	P51670;Q3U3N8;Q3U9T8;Q2M4I0	5192900	11835000	5207200		7411700
963	60S ribosomal protein L35	Q6ZWV7	10891000	5648300	5658400		7.39923e+06
964	14-3-3 protein gamma subtype;14-3-3 protein gamma;14-3-3 protein gamma, N-terminally processed	A8IP69;P61982	7887800	8794600	5419600		7.36733e+06
965	Xanthine dehydrogenase;Xanthine dehydrogenase/oxidase;Xanthine oxidase;Xanthine oxidoreductase;Putative uncharacterized protein	B2RUJ7;Q00519;Q3UMS6	9063400	5535500	7488100		7.36233e+06
966	Fetal liver phosphatase 1;PTP-K1;Tyrosine-protein phosphatase non-receptor type 18;Putative uncharacterized protein	Q61152;Q3V441	4380000	13499000	4192800		7.35727e+06
967	Membrane-associated progesterone receptor component 2	Q80UU9	8995100	5625200	7447400		7355900
968	Alpha-mannosidase 2;Golgi alpha-mannosidase II;Mannosidase alpha class 2A member 1;Mannosyl-oligosaccharide 1,3-1,6-alpha-mannosidase	P27046	8831600	5504600	7730200		7.35547e+06
969	Ecotropic viral integration site 2B protein;Protein EVI2B	Q8VD58	6344000	9251000	6469500		7.35483e+06
970	Membrane-associated progesterone receptor component 1;Putative uncharacterized protein;Progesterone receptor membrane component 1	O55022;Q3TH84;Q3TXU8;Q3TFP8	9133100	6151500	6695500		7326700
971	Putative uncharacterized protein;Ferredoxin reductase;Ferredoxin--NADP(+) reductase;NADPH:adrenodoxin oxidoreductase, mitochondrial;Fdxr protein	Q3UZ58;A2A6S3;Q61578;Q6PG98;Q6IQY0	6668800	8533300	6768300		7.32347e+06
972	3T3-L1 lipid-binding protein;Adipocyte lipid-binding protein;Adipocyte-type fatty acid-binding protein;Fatty acid-binding protein 4;Fatty acid-binding protein, adipocyte;Myelin P2 protein homolog;P15;P2 adipocyte protein;Protein 422;Fabp4 protein;Fatty acid binding protein 4, adipocyte;Putative uncharacterized protein	P04117;Q542H7;Q99M00	6899100	4507000	10534000		7.31337e+06
973	Ubiquitin carrier protein;Bendless-like ubiquitin-conjugating enzyme;Ubc13;Ubiquitin carrier protein N;Ubiquitin-conjugating enzyme E2 N;Ubiquitin-protein ligase N	A2RTT4;P61089	4751100	7588500	9530300		7.28997e+06
974	CCAAT-binding transcription factor I subunit A;DNA-binding protein B;Enhancer factor I subunit A;Nuclease-sensitive element-binding protein 1;Y-box transcription factor;Y-box-binding protein 1;MYB-1b;Y box protein 1;Putative uncharacterized protein;Y box transcription factor;MYB-1a	P62960;Q60951;Q810K5;Q3UBT1;Q71V06;Q60950;A2BGG7	10007000	9824700	1881600		7.23777e+06
975	SH3 domain-binding glutamic acid-rich-like protein 3	Q91VW3	6854500	9759700	5095000		7236400
976	Protoporphyrinogen oxidase;Putative uncharacterized protein	P51175;Q3UQA3	5164900	9299100	7236300		7.23343e+06
977	Complex I-20kD;NADH dehydrogenase [ubiquinone] iron-sulfur protein 7, mitochondrial;NADH-ubiquinone oxidoreductase 20 kDa subunit	Q9DC70	8238100	6238300	7170700		7215700
978	Oxysterol-binding protein-related protein 11	G5E8A0;Q8CI95	7997500	4937600	8576600		7.17057e+06
979	Putative uncharacterized protein Myo5a;Myosin Va;Dilute myosin heavy chain, non-muscle;Myosin-Va	D3Z4J3;B8JK04;D3YZ62;Q99104;B8JK03	10395000	5977800	5029500		7134100
980	Fc-gamma RI;High affinity immunoglobulin gamma Fc receptor I	P26151;E9Q4Y7;F7B048	7056300	4962800	9341800		7120300
981	2-amino-3-ketobutyrate coenzyme A ligase, mitochondrial;Aminoacetone synthase;Glycine acetyltransferase;Putative uncharacterized protein	O88986;Q9CZ08;E9PWY6	5918100	9516200	5811800		7.08203e+06
982	Complex I-B12;NADH dehydrogenase [ubiquinone] 1 beta subcomplex subunit 3;NADH-ubiquinone oxidoreductase B12 subunit;Putative uncharacterized protein	Q9CQZ6;Q9D6H6	7773300	7521700	5862000		7.05233e+06
983	Mitochondrial Rho GTPase 2;Ras homolog gene family member T2	Q8JZN7;F8WJL2	5809600	7011100	8312300		7.04433e+06
984	Putative uncharacterized protein;Complex I-B14.5b;NADH dehydrogenase [ubiquinone] 1 subunit C2;NADH-ubiquinone oxidoreductase subunit B14.5b	Q9D846;Q9CQ54	7919600	5829500	7224000		6.99103e+06
985	93 kDa nucleoporin;CBP-interacting protein 4;Nuclear pore complex protein Nup93;Nucleoporin Nup93;Putative uncharacterized protein	Q8BJ71;Q3TFC8;Q8BJ71-2	4817000	5276500	10778000		6.95717e+06
986	Copine I;MCG5227, isoform CRA_b;Copine-1;Putative uncharacterized protein;MKIAA0765 splice variant 1	A3KGK6;Q8C166;Q3U893;B7ZCP4;E9Q806;A3KGK7;B7ZCP7;Q571A1;B7ZCP5;B7ZCP6	4031000	6717900	10050000		6.93297e+06
987	Rcc1 protein;Regulator of chromosome condensation 1;Regulator of chromosome condensation 1, isoform CRA_d;Putative uncharacterized protein;Chromosome condensation protein 1;Regulator of chromosome condensation	Q6PFB2;A2CER1;Q3U6D2;Q8VE37	7740100	11234000	1824300		6932800
988	Cell cycle control protein 50A;Transmembrane protein 30A;Putative uncharacterized protein Tmem30a	Q8VEK0;D3YVV1	5266200	7736600	7754400		6.91907e+06
989	MKIAA0103 protein;RIKEN cDNA 4921531G14;Tetratricopeptide repeat protein 35	Q6A0D1;Q9CRD2	8924100	6083600	5737300		6915000
990	Reticulon-3	Q9ES97-3;Q9ES97;Q9ES97-2;Q9ES97-5;Q9ES97-4	7814300	8021700	4903300		6913100
991	V-ral simian leukemia viral oncogene homolog A (Ras related);V-ral simian leukemia viral oncogene homolog A (Ras related), isoform CRA_b;Ras-related protein Ral-A;Putative uncharacterized protein	A2CG14;P63321;Q9CXY0	7167700	6328800	7231200		6.90923e+06
992	Integral membrane protein	Q31188	6119200	0	14601000		6.90673e+06
993	6-phosphofructokinase, liver type;Phosphofructo-1-kinase isozyme B;Phosphofructokinase 1;Phosphohexokinase;Putative uncharacterized protein	P12382;Q8CD98	5411600	6185000	9037900		6.87817e+06
994	Putative uncharacterized protein;Vacuolar proton pump subunit C 1;V-type proton ATPase subunit C 1	Q3TG21;Q9Z1G3;Q9D9Z4	8142900	5091300	7323900		6852700
995	Dedicator of cytokinesis 8;Dedicator of cytokinesis protein 8	B9EJ70;Q8C147	8057200	8534000	3964100		6.85177e+06
996	Macrophage colony-stimulating factor 1 receptor;Proto-oncogene c-Fms;Tyrosine-protein kinase receptor;Putative uncharacterized protein	P09581;Q6NXV8;Q0P635;Q3U210;Q3UKC6;Q3U1Y3;Q3U1X4;Q3U4N8;Q3U3W0;Q3TAZ7	6187100	5831300	8515300		6.84457e+06
997	40S ribosomal protein S25;MCG10725, isoform CRA_a;Putative uncharacterized protein;Ribosomal protein S25;Putative uncharacterized protein Gm4963	P62852;Q58EA6;D3YXG3	3878200	5943300	10707000		6.84283e+06
998	Protein tweety homolog 3	Q6P5F7;Q6P5F7-2	7549400	7269100	5703400		6.84063e+06
999	Thioredoxin domain containing 12 (Endoplasmic reticulum);Thioredoxin domain containing 12 (Endoplasmic reticulum), isoform CRA_b;Endoplasmic reticulum resident protein 19;Thioredoxin domain-containing protein 12;Thioredoxin-like protein p19	A2A7Z2;Q9CQU0	9052900	4763700	6634400		6817000
1000	Regulator of G-protein signaling 19;GAIP/RGS19;Putative uncharacterized protein;GAIP/RGS19 short isoform;GAIP/RGS19, short isoform	B7ZCT1;Q9CX84;Q78NN4;Q8BFU4;Q8CGT5;B7ZCT0	5681600	9290600	5464300		6.81217e+06
